# Supplementary material for: Poly[tris­(dimethyl­formamide)(μ3-2,4,6-triiodobenzene-1,3,5-tricarboxyl­ato)samarium(III)]
Source: Acta Crystallogr Sect E Struct Rep Online. 2013 Feb 13;69(Pt 3):m149. doi: 10.1107/S1600536813003358 (PMC3588465; doi:10.1107/S1600536813003358)
Supplement: Supplementary file 1 [file e-69-0m149-sup1.cif]

##############################################################################
#                                                                            #
# This CIF contains the data in a paper accepted for publication in          #
# Acta Crystallographica Section E. It conforms to the requirements of       #
# Notes for Authors for Acta Crystallographica Section E, and has been       #
# peer reviewed under the auspices of the IUCr Commission on Journals.       #
#                                                                            #
# Full details of the Crystallographic Information File format               #
# are given in the paper "The Crystallographic Information File (CIF):       #
# a New Standard Archive File for Crystallography" by S. R. Hall, F. H.      #
# Allen and I. D. Brown [Acta Cryst. (1991), A47, 655-685].                  #
#                                                                            #
# The current version of the core CIF dictionary is obtainable from          #
# ftp://ftp.iucr.org/pub/cif_core.dic.                                       #
#                                                                            #
# Software is freely available for graphical display of the structure(s)     #
# in this CIF. For information consult the CIF software page                 #
# http://www.iucr.org/resources/cif/software.                                #
#                                                                            #
# This file may be used for bona fide research purposes within the           #
# scientific community so long as proper attribution is given to the journal # 
# article from which it was obtained.                                        #
#                                                                            #
##############################################################################
data_I
_audit_creation_method     SHELXL-97
_chemical_name_systematic
;\
Poly[tris(dimethylformamide)(\m~3~-2,4,6-triiodobenzene-\
1,3,5-tricarboxylato)samarium(III)]
;
_chemical_name_common     ?
_chemical_formula_moiety     'C18 H21 I3 N3 O9 Sm'
_chemical_formula_sum     'C18 H21 I3 N3 O9 Sm'
_chemical_formula_iupac     '[Sm (C9 I3 O6) (C3 H7 N O)3]'
_chemical_formula_weight     954.43
_chemical_melting_point     ?
_symmetry_cell_setting     cubic
_symmetry_space_group_name_H-M     'P 21 3'
_symmetry_space_group_name_Hall     'P 2ac 2ab 3'
loop_
    _symmetry_equiv_pos_as_xyz
    'x, y, z'
    '-x+1/2, -y, z+1/2'
    '-x, y+1/2, -z+1/2'
    'x+1/2, -y+1/2, -z'
    'z, x, y'
    'z+1/2, -x+1/2, -y'
    '-z+1/2, -x, y+1/2'
    '-z, x+1/2, -y+1/2'
    'y, z, x'
    '-y, z+1/2, -x+1/2'
    'y+1/2, -z+1/2, -x'
    '-y+1/2, -z, x+1/2'
_cell_length_a     14.1341(16)
_cell_length_b     14.1341(16)
_cell_length_c     14.1341(16)
_cell_angle_alpha     90.00
_cell_angle_beta     90.00
_cell_angle_gamma     90.00
_cell_volume     2823.6(6)
_cell_formula_units_Z     4
_cell_measurement_reflns_used     2685
_cell_measurement_theta_min     3.22
_cell_measurement_theta_max     27.22
_cell_measurement_temperature     295(2)
_exptl_crystal_description     prism
_exptl_crystal_colour     yellow
_exptl_crystal_size_max     0.16
_exptl_crystal_size_mid     0.15
_exptl_crystal_size_min     0.15
_exptl_crystal_density_diffrn     2.245
_exptl_crystal_density_meas     ?
_exptl_crystal_density_method     'not measured'
_exptl_crystal_F_000     1772
_exptl_absorpt_coefficient_mu     5.406
_exptl_absorpt_correction_type     multi-scan
_exptl_absorpt_process_details     '(SADABS; Bruker, 2005)'
_exptl_absorpt_correction_T_min     0.4784
_exptl_absorpt_correction_T_max     0.4977
_exptl_special_details     ?
_diffrn_ambient_temperature     295(2)
_diffrn_radiation_type     MoK\a
_diffrn_radiation_wavelength     0.71073
_diffrn_radiation_source     'fine-focus sealed tube'
_diffrn_radiation_monochromator     graphite
_diffrn_measurement_device_type     'Bruker APEXII CCD area-detector'
_diffrn_measurement_method     '\f and \w scans'
_diffrn_detector_area_resol_mean     ?
_diffrn_reflns_number     5119
_diffrn_reflns_av_R_equivalents     0.0199
_diffrn_reflns_av_sigmaI/netI     0.0302
_diffrn_reflns_theta_min     3.22
_diffrn_reflns_theta_max     27.35
_diffrn_reflns_theta_full     27.35
_diffrn_measured_fraction_theta_max     0.998
_diffrn_measured_fraction_theta_full     0.998
_diffrn_reflns_limit_h_min     -12
_diffrn_reflns_limit_h_max     7
_diffrn_reflns_limit_k_min     0
_diffrn_reflns_limit_k_max     18
_diffrn_reflns_limit_l_min     -16
_diffrn_reflns_limit_l_max     12
_diffrn_standards_number     0
_diffrn_standards_interval_count     .
_diffrn_standards_interval_time     .
_diffrn_standards_decay_%     ?
_refine_special_details
;
Refinement of <i>F</i>^2^ against ALL reflections. The weighted <i>R</i>-factor
<i>wR</i> and goodness of fit <i>S</i> are based on <i>F</i>^2^, conventional
<i>R</i>-factors <i>R</i> are based on <i>F</i>, with <i>F</i> set to zero for
negative <i>F</i>^2^. The threshold expression of <i>F</i>^2^ >
\s(<i>F</i>^2^) is used only for calculating <i>R</i>-factors(gt) <i>etc</i>.
and is not relevant to the choice of reflections for refinement.
<i>R</i>-factors based on <i>F</i>^2^ are statistically about twice as large
as those based on <i>F</i>, and <i>R</i>- factors based on ALL data will be
even larger. <i>SHELXTL</i> (Sheldrick, 2008)
;
_reflns_number_total     2143
_reflns_number_gt     2026
_reflns_threshold_expression     I>2sigma(I)
_refine_ls_structure_factor_coef     Fsqd
_refine_ls_matrix_type     full
_refine_ls_R_factor_all     0.0233
_refine_ls_R_factor_gt     0.0210
_refine_ls_wR_factor_gt     0.0475
_refine_ls_wR_factor_ref     0.0490
_refine_ls_goodness_of_fit_ref     1.027
_refine_ls_restrained_S_all     1.027
_refine_ls_number_reflns     2143
_refine_ls_number_parameters     106
_refine_ls_number_restraints     0
_refine_ls_hydrogen_treatment     constr
_refine_ls_weighting_scheme     calc
_refine_ls_weighting_details
                 'calc w=1/[\s^2^(Fo^2^)+(0.0236P)^2^] where P=(Fo^2^+2Fc^2^)/3'
_atom_sites_solution_hydrogens     geom
_atom_sites_solution_primary     direct
_atom_sites_solution_secondary     difmap
_refine_ls_shift/su_max     0.002
_refine_ls_shift/su_mean     0.000
_refine_diff_density_max     0.720
_refine_diff_density_min     -0.620
_refine_ls_extinction_method     'SHELXL97 (Sheldrick, 2008)'
_refine_ls_extinction_coef     0.00049(7)
_refine_ls_extinction_expression
                                  'Fc^*^=kFc[1+0.001xFc^2^\l^3^/sin(2\q)]^-1/4^'
_refine_ls_abs_structure_details     'Flack (1983), 943 Friedel pairs'
_refine_ls_abs_structure_Flack     0.02(2)
loop_
    _atom_type_symbol
    _atom_type_description
    _atom_type_scat_dispersion_real
    _atom_type_scat_dispersion_imag
    _atom_type_scat_source
    'C' 'C' 0.0033 0.0016
                         'International Tables Vol C Tables 4.2.6.8 and 6.1.1.4'
    'H' 'H' 0.0000 0.0000
                         'International Tables Vol C Tables 4.2.6.8 and 6.1.1.4'
    'N' 'N' 0.0061 0.0033
                         'International Tables Vol C Tables 4.2.6.8 and 6.1.1.4'
    'O' 'O' 0.0106 0.0060
                         'International Tables Vol C Tables 4.2.6.8 and 6.1.1.4'
    'I' 'I' -0.4742 1.8119
                         'International Tables Vol C Tables 4.2.6.8 and 6.1.1.4'
    'Sm' 'Sm' -0.1638 3.4418
                         'International Tables Vol C Tables 4.2.6.8 and 6.1.1.4'
_computing_data_collection     'APEX2 (Bruker, 2005)'
_computing_cell_refinement     'SAINT (Bruker, 2005)'
_computing_data_reduction     'SAINT (Bruker, 2005)'
_computing_structure_solution     'SIR97 (Altomare <i>et al.</i>, 1999)'
_computing_structure_refinement     'SHELXL97 (Sheldrick, 2008)'
_computing_molecular_graphics     'SHELXTL (Sheldrick, 2008)'
_computing_publication_material     'WinGX (Farrugia, 2012)'
loop_
    _atom_site_type_symbol
    _atom_site_label
    _atom_site_fract_x
    _atom_site_fract_y
    _atom_site_fract_z
    _atom_site_U_iso_or_equiv
    _atom_site_adp_type
    _atom_site_calc_flag
    _atom_site_refinement_flags
    _atom_site_occupancy
    _atom_site_symmetry_multiplicity
    _atom_site_disorder_assembly
    _atom_site_disorder_group
    O O2 0.9837(2) -0.17185(19) 0.4744(2) 0.0341(7) Uani d . 1 1 . .
    C C1 0.9099(3) -0.1640(3) 0.4268(3) 0.0219(8) Uani d . 1 1 . .
    C C2 0.8710(2) -0.2536(3) 0.3796(3) 0.0227(8) Uani d . 1 1 . .
    C C3 0.9151(3) -0.2914(3) 0.2996(3) 0.0236(8) Uani d . 1 1 . .
    C C4 0.8963(4) 0.2099(3) 0.4875(4) 0.0464(12) Uani d . 1 1 . .
    H H4 0.9575 0.2290 0.5023 0.056 Uiso calc R 1 1 . .
    C C5 0.8521(6) 0.3734(5) 0.5058(7) 0.125(4) Uani d . 1 1 . .
    H H5A 0.8541 0.4090 0.4479 0.187 Uiso calc R 1 1 . .
    H H5B 0.9125 0.3772 0.5367 0.187 Uiso calc R 1 1 . .
    H H5C 0.8042 0.3990 0.5465 0.187 Uiso calc R 1 1 . .
    C C6 0.7318(5) 0.2501(7) 0.4593(7) 0.126(4) Uani d . 1 1 . .
    H H6A 0.7297 0.1860 0.4370 0.189 Uiso calc R 1 1 . .
    H H6B 0.7099 0.2918 0.4103 0.189 Uiso calc R 1 1 . .
    H H6C 0.6920 0.2564 0.5139 0.189 Uiso calc R 1 1 . .
    I I1 1.03806(2) -0.22509(2) 0.248693(19) 0.03739(10) Uani d . 1 1 . .
    N N1 0.8303(4) 0.2748(3) 0.4848(4) 0.0687(14) Uani d . 1 1 . .
    O O1 0.8674(2) -0.08834(19) 0.4139(2) 0.0304(6) Uani d . 1 1 . .
    O O3 0.8828(2) 0.1250(2) 0.4717(2) 0.0428(8) Uani d . 1 1 . .
    Sm Sm1 0.999507(13) 0.000493(13) 0.500493(13) 0.01931(8) Uani d S 1 3 . .
loop_
    _atom_site_aniso_label
    _atom_site_aniso_U_11
    _atom_site_aniso_U_22
    _atom_site_aniso_U_33
    _atom_site_aniso_U_12
    _atom_site_aniso_U_13
    _atom_site_aniso_U_23
    O2 0.0346(17) 0.0259(14) 0.0419(17) 0.0000(12) -0.0116(13) -0.0055(12)
    C1 0.0222(19) 0.0212(19) 0.0224(19) -0.0053(15) 0.0077(15) -0.0030(15)
    C2 0.0207(19) 0.022(2) 0.025(2) -0.0016(15) -0.0020(14) -0.0003(15)
    C3 0.0211(19) 0.026(2) 0.0234(19) -0.0046(15) 0.0047(15) 0.0007(15)
    C4 0.050(3) 0.042(3) 0.047(3) 0.022(2) 0.000(2) 0.005(2)
    C5 0.170(9) 0.061(5) 0.143(8) 0.061(5) -0.040(7) -0.039(5)
    C6 0.072(5) 0.147(10) 0.160(9) 0.056(6) -0.011(5) -0.011(6)
    I1 0.03269(16) 0.04066(18) 0.03881(18) -0.01484(12) 0.01194(11) -0.00927(13)
    N1 0.086(4) 0.053(3) 0.067(3) 0.046(3) 0.003(3) -0.007(2)
    O1 0.0303(16) 0.0243(15) 0.0365(17) 0.0005(12) -0.0038(13) -0.0024(12)
    O3 0.0369(18) 0.0390(19) 0.053(2) 0.0154(14) 0.0044(15) 0.0053(16)
    Sm1 0.01931(8) 0.01931(8) 0.01931(8) 0.00093(7) 0.00093(7) -0.00093(7)
_geom_special_details
;
All e.s.d.'s (except the e.s.d. in the dihedral angle between two l.s. planes)
are estimated using the full covariance matrix. The cell e.s.d.'s are taken
into account individually in the estimation of e.s.d.'s in distances, angles
and torsion angles; correlations between e.s.d.'s in cell parameters are only
used when they are defined by crystal symmetry. An approximate (isotropic)
treatment of cell e.s.d.'s is used for estimating e.s.d.'s involving l.s.
planes.
;
loop_
    _geom_bond_atom_site_label_1
    _geom_bond_atom_site_label_2
    _geom_bond_site_symmetry_2
    _geom_bond_distance
    _geom_bond_publ_flag
    O2 C1 . 1.245(5) ?
    O2 Sm1 . 2.474(3) ?
    C1 O1 . 1.240(5) ?
    C1 C2 . 1.534(5) ?
    C1 Sm1 . 2.844(4) ?
    C2 C3 12_554 1.393(5) ?
    C2 C3 . 1.397(5) ?
    C3 C2 6 1.393(5) ?
    C3 I1 . 2.101(4) ?
    C4 O3 . 1.236(6) ?
    C4 N1 . 1.309(6) ?
    C4 H4 . 0.9300 ?
    C5 N1 . 1.458(9) ?
    C5 H5A . 0.9600 ?
    C5 H5B . 0.9600 ?
    C5 H5C . 0.9600 ?
    C6 N1 . 1.480(10) ?
    C6 H6A . 0.9600 ?
    C6 H6B . 0.9600 ?
    C6 H6C . 0.9600 ?
    O1 Sm1 . 2.562(3) ?
    O3 Sm1 . 2.446(3) ?
    Sm1 O3 7_665 2.446(3) ?
    Sm1 O3 10_646 2.446(3) ?
    Sm1 O2 10_646 2.474(3) ?
    Sm1 O2 7_665 2.474(3) ?
    Sm1 O1 7_665 2.562(3) ?
    Sm1 O1 10_646 2.562(3) ?
    Sm1 C1 10_646 2.844(4) ?
    Sm1 C1 7_665 2.844(4) ?
loop_
    _geom_angle_atom_site_label_1
    _geom_angle_atom_site_label_2
    _geom_angle_atom_site_label_3
    _geom_angle_site_symmetry_1
    _geom_angle_site_symmetry_3
    _geom_angle
    _geom_angle_publ_flag
    C1 O2 Sm1 . . 93.9(2) ?
    O1 C1 O2 . . 124.2(4) ?
    O1 C1 C2 . . 118.3(3) ?
    O2 C1 C2 . . 117.5(3) ?
    O1 C1 Sm1 . . 64.2(2) ?
    O2 C1 Sm1 . . 60.20(19) ?
    C2 C1 Sm1 . . 173.6(2) ?
    C3 C2 C3 12_554 . 118.3(4) ?
    C3 C2 C1 12_554 . 121.2(3) ?
    C3 C2 C1 . . 120.5(3) ?
    C2 C3 C2 6 . 121.7(4) ?
    C2 C3 I1 6 . 119.9(3) ?
    C2 C3 I1 . . 118.4(3) ?
    O3 C4 N1 . . 124.4(5) ?
    O3 C4 H4 . . 117.8 ?
    N1 C4 H4 . . 117.8 ?
    N1 C5 H5A . . 109.5 ?
    N1 C5 H5B . . 109.5 ?
    H5A C5 H5B . . 109.5 ?
    N1 C5 H5C . . 109.5 ?
    H5A C5 H5C . . 109.5 ?
    H5B C5 H5C . . 109.5 ?
    N1 C6 H6A . . 109.5 ?
    N1 C6 H6B . . 109.5 ?
    H6A C6 H6B . . 109.5 ?
    N1 C6 H6C . . 109.5 ?
    H6A C6 H6C . . 109.5 ?
    H6B C6 H6C . . 109.5 ?
    C4 N1 C5 . . 120.9(6) ?
    C4 N1 C6 . . 120.8(6) ?
    C5 N1 C6 . . 118.3(5) ?
    C1 O1 Sm1 . . 89.9(2) ?
    C4 O3 Sm1 . . 124.4(3) ?
    O3 Sm1 O3 7_665 . 75.35(12) ?
    O3 Sm1 O3 7_665 10_646 75.35(12) ?
    O3 Sm1 O3 . 10_646 75.35(12) ?
    O3 Sm1 O2 7_665 10_646 82.62(10) ?
    O3 Sm1 O2 . 10_646 141.85(10) ?
    O3 Sm1 O2 10_646 10_646 128.50(10) ?
    O3 Sm1 O2 7_665 . 141.85(10) ?
    O3 Sm1 O2 . . 128.50(10) ?
    O3 Sm1 O2 10_646 . 82.62(10) ?
    O2 Sm1 O2 10_646 . 87.46(10) ?
    O3 Sm1 O2 7_665 7_665 128.50(10) ?
    O3 Sm1 O2 . 7_665 82.62(10) ?
    O3 Sm1 O2 10_646 7_665 141.85(10) ?
    O2 Sm1 O2 10_646 7_665 87.46(10) ?
    O2 Sm1 O2 . 7_665 87.46(10) ?
    O3 Sm1 O1 7_665 . 142.72(11) ?
    O3 Sm1 O1 . . 77.37(10) ?
    O3 Sm1 O1 10_646 . 73.51(10) ?
    O2 Sm1 O1 10_646 . 133.46(10) ?
    O2 Sm1 O1 . . 51.69(9) ?
    O2 Sm1 O1 7_665 . 71.50(9) ?
    O3 Sm1 O1 7_665 7_665 77.37(10) ?
    O3 Sm1 O1 . 7_665 73.51(10) ?
    O3 Sm1 O1 10_646 7_665 142.72(11) ?
    O2 Sm1 O1 10_646 7_665 71.50(9) ?
    O2 Sm1 O1 . 7_665 133.46(10) ?
    O2 Sm1 O1 7_665 7_665 51.69(9) ?
    O1 Sm1 O1 . 7_665 118.13(3) ?
    O3 Sm1 O1 7_665 10_646 73.51(10) ?
    O3 Sm1 O1 . 10_646 142.72(11) ?
    O3 Sm1 O1 10_646 10_646 77.37(10) ?
    O2 Sm1 O1 10_646 10_646 51.69(9) ?
    O2 Sm1 O1 . 10_646 71.50(9) ?
    O2 Sm1 O1 7_665 10_646 133.46(10) ?
    O1 Sm1 O1 . 10_646 118.13(3) ?
    O1 Sm1 O1 7_665 10_646 118.13(3) ?
    O3 Sm1 C1 7_665 . 152.70(11) ?
    O3 Sm1 C1 . . 103.10(11) ?
    O3 Sm1 C1 10_646 . 77.91(10) ?
    O2 Sm1 C1 10_646 . 110.46(10) ?
    O2 Sm1 C1 . . 25.90(10) ?
    O2 Sm1 C1 7_665 . 77.28(10) ?
    O1 Sm1 C1 . . 25.84(10) ?
    O1 Sm1 C1 7_665 . 128.98(10) ?
    O1 Sm1 C1 10_646 . 95.43(10) ?
    O3 Sm1 C1 7_665 10_646 77.91(10) ?
    O3 Sm1 C1 . 10_646 152.70(11) ?
    O3 Sm1 C1 10_646 10_646 103.10(11) ?
    O2 Sm1 C1 10_646 10_646 25.90(10) ?
    O2 Sm1 C1 . 10_646 77.28(10) ?
    O2 Sm1 C1 7_665 10_646 110.46(10) ?
    O1 Sm1 C1 . 10_646 128.98(10) ?
    O1 Sm1 C1 7_665 10_646 95.43(10) ?
    O1 Sm1 C1 10_646 10_646 25.84(10) ?
    C1 Sm1 C1 . 10_646 103.16(9) ?
    O3 Sm1 C1 7_665 7_665 103.10(11) ?
    O3 Sm1 C1 . 7_665 77.91(10) ?
    O3 Sm1 C1 10_646 7_665 152.70(11) ?
    O2 Sm1 C1 10_646 7_665 77.28(10) ?
    O2 Sm1 C1 . 7_665 110.46(10) ?
    O2 Sm1 C1 7_665 7_665 25.90(10) ?
    O1 Sm1 C1 . 7_665 95.43(10) ?
    O1 Sm1 C1 7_665 7_665 25.84(10) ?
    O1 Sm1 C1 10_646 7_665 128.98(10) ?
    C1 Sm1 C1 . 7_665 103.16(9) ?
    C1 Sm1 C1 10_646 7_665 103.16(9) ?
loop_
    _geom_torsion_atom_site_label_1
    _geom_torsion_atom_site_label_2
    _geom_torsion_atom_site_label_3
    _geom_torsion_atom_site_label_4
    _geom_torsion_site_symmetry_1
    _geom_torsion_site_symmetry_2
    _geom_torsion_site_symmetry_3
    _geom_torsion_site_symmetry_4
    _geom_torsion
    _geom_torsion_publ_flag
    Sm1 O2 C1 O1 . . . . -5.3(4) ?
    Sm1 O2 C1 C2 . . . . 173.3(3) ?
    O1 C1 C2 C3 . . . 12_554 -76.0(5) ?
    O2 C1 C2 C3 . . . 12_554 105.3(4) ?
    Sm1 C1 C2 C3 . . . 12_554 172(2) ?
    O1 C1 C2 C3 . . . . 104.2(4) ?
    O2 C1 C2 C3 . . . . -74.4(5) ?
    Sm1 C1 C2 C3 . . . . -8(3) ?
    C3 C2 C3 C2 12_554 . . 6 2.2(7) ?
    C1 C2 C3 C2 . . . 6 -178.0(3) ?
    C3 C2 C3 I1 12_554 . . . -177.81(18) ?
    C1 C2 C3 I1 . . . . 2.0(5) ?
    O3 C4 N1 C5 . . . . 179.1(7) ?
    O3 C4 N1 C6 . . . . -1.6(9) ?
    O2 C1 O1 Sm1 . . . . 5.1(4) ?
    C2 C1 O1 Sm1 . . . . -173.4(3) ?
    N1 C4 O3 Sm1 . . . . -170.0(4) ?
    C4 O3 Sm1 O3 . . . 7_665 33.2(4) ?
    C4 O3 Sm1 O3 . . . 10_646 111.6(4) ?
    C4 O3 Sm1 O2 . . . 10_646 -23.6(5) ?
    C4 O3 Sm1 O2 . . . . 179.4(4) ?
    C4 O3 Sm1 O2 . . . 7_665 -99.8(4) ?
    C4 O3 Sm1 O1 . . . . -172.4(4) ?
    C4 O3 Sm1 O1 . . . 7_665 -47.7(4) ?
    C4 O3 Sm1 O1 . . . 10_646 67.3(4) ?
    C4 O3 Sm1 C1 . . . . -174.9(4) ?
    C4 O3 Sm1 C1 . . . 10_646 21.3(5) ?
    C4 O3 Sm1 C1 . . . 7_665 -74.0(4) ?
    C1 O2 Sm1 O3 . . . 7_665 132.2(2) ?
    C1 O2 Sm1 O3 . . . . 12.9(3) ?
    C1 O2 Sm1 O3 . . . 10_646 77.5(2) ?
    C1 O2 Sm1 O2 . . . 10_646 -153.2(2) ?
    C1 O2 Sm1 O2 . . . 7_665 -65.6(3) ?
    C1 O2 Sm1 O1 . . . . 2.7(2) ?
    C1 O2 Sm1 O1 . . . 7_665 -91.8(3) ?
    C1 O2 Sm1 O1 . . . 10_646 156.6(2) ?
    C1 O2 Sm1 C1 . . . 10_646 -177.2(3) ?
    C1 O2 Sm1 C1 . . . 7_665 -77.76(18) ?
    C1 O1 Sm1 O3 . . . 7_665 -130.8(2) ?
    C1 O1 Sm1 O3 . . . . -174.6(3) ?
    C1 O1 Sm1 O3 . . . 10_646 -96.3(2) ?
    C1 O1 Sm1 O2 . . . 10_646 31.5(3) ?
    C1 O1 Sm1 O2 . . . . -2.7(2) ?
    C1 O1 Sm1 O2 . . . 7_665 99.1(2) ?
    C1 O1 Sm1 O1 . . . 7_665 122.17(19) ?
    C1 O1 Sm1 O1 . . . 10_646 -31.0(3) ?
    C1 O1 Sm1 C1 . . . 10_646 -2.6(3) ?
    C1 O1 Sm1 C1 . . . 7_665 109.2(3) ?
    O1 C1 Sm1 O3 . . . 7_665 88.8(3) ?
    O2 C1 Sm1 O3 . . . 7_665 -86.3(3) ?
    C2 C1 Sm1 O3 . . . 7_665 -156(2) ?
    O1 C1 Sm1 O3 . . . . 5.5(3) ?
    O2 C1 Sm1 O3 . . . . -169.7(2) ?
    C2 C1 Sm1 O3 . . . . 120(2) ?
    O1 C1 Sm1 O3 . . . 10_646 77.1(2) ?
    O2 C1 Sm1 O3 . . . 10_646 -98.1(2) ?
    C2 C1 Sm1 O3 . . . 10_646 -168(2) ?
    O1 C1 Sm1 O2 . . . 10_646 -156.1(2) ?
    O2 C1 Sm1 O2 . . . 10_646 28.8(2) ?
    C2 C1 Sm1 O2 . . . 10_646 -41(2) ?
    O1 C1 Sm1 O2 . . . . 175.1(4) ?
    C2 C1 Sm1 O2 . . . . -70(2) ?
    O1 C1 Sm1 O2 . . . 7_665 -73.7(2) ?
    O2 C1 Sm1 O2 . . . 7_665 111.1(3) ?
    C2 C1 Sm1 O2 . . . 7_665 41(2) ?
    O2 C1 Sm1 O1 . . . . -175.1(4) ?
    C2 C1 Sm1 O1 . . . . 115(2) ?
    O1 C1 Sm1 O1 . . . 7_665 -73.78(19) ?
    O2 C1 Sm1 O1 . . . 7_665 111.1(2) ?
    C2 C1 Sm1 O1 . . . 7_665 41(2) ?
    O1 C1 Sm1 O1 . . . 10_646 152.9(2) ?
    O2 C1 Sm1 O1 . . . 10_646 -22.3(2) ?
    C2 C1 Sm1 O1 . . . 10_646 -92(2) ?
    O1 C1 Sm1 C1 . . . 10_646 177.9(2) ?
    O2 C1 Sm1 C1 . . . 10_646 2.8(3) ?
    C2 C1 Sm1 C1 . . . 10_646 -67(2) ?
    O1 C1 Sm1 C1 . . . 7_665 -75.0(3) ?
    O2 C1 Sm1 C1 . . . 7_665 109.90(18) ?
    C2 C1 Sm1 C1 . . . 7_665 40(2) ?
data_global
_journal_data_validation_number     ?
_journal_date_recd_electronic     2012-12-23
_journal_date_accepted     2013-02-01
_journal_name_full     'Acta Crystallographica, Section E'
_journal_year     2013
_journal_volume     69
_journal_issue      3
_journal_page_first     m149
_journal_page_last     m149
_journal_paper_category     QM
_journal_paper_doi     10.1107/S1600536813003358
_journal_coeditor_code     CV5378
_publ_contact_author_name     'Prof. Yanzhao Yang'
_publ_contact_author_address
;
Department of Chemistry and Chemical Engineering
Shandong University
Jinan 250100
People's Republic of China
;
_publ_contact_author_email     'yzhyang@sdu.edu.cn'
_publ_contact_author_Phone     '+86-531-88361391'
_publ_section_title
;\
Poly[tris(dimethylformamide)(\m~3~-2,4,6-triiodobenzene-1,3,5-tricarboxylato)\
samarium(III)]
;
loop_
    _publ_author_name
    _publ_author_footnote
    _publ_author_address
    'Yan, Bin' .
;
Key Laboratory for Special Functional Aggregated Materials of the Education
Ministry
School of Chemistry and Chemical Engineering
Shandong University
Jinan
Shandong 250100
People's Republic of China
;
    'Sheng, Daopeng' .
;
Key Laboratory for Special Functional Aggregated Materials of the Education
Ministry
School of Chemistry and Chemical Engineering
Shandong University
Jinan
Shandong 250100
People's Republic of China
;
    'Yang, Yanzhao' .
;
Key Laboratory for Special Functional Aggregated Materials of the Education
Ministry
School of Chemistry and Chemical Engineering
Shandong University
Jinan
Shandong 250100
People's Republic of China
;
_publ_section_synopsis     .
