# Supplementary material for: Poly[tris­(dimethyl­formamide)(μ3-2,4,6-triiodobenzene-1,3,5-tricarboxyl­ato)samarium(III)]
Source: Acta Crystallogr Sect E Struct Rep Online. 2013 Feb 13;69(Pt 3):m149. doi: 10.1107/S1600536813003358 (PMC3588465; doi:10.1107/S1600536813003358)
Supplement: Supplementary file 2 [file e-69-0m149-Isup2.hkl]

# 
# h,k,l, Fc-squared, Fo-squared, sigma(Fo-squared) and status flag 
# 
data_I
_shelx_title ' shengdaopengo4 in P2(1)3' 
_shelx_refln_list_code          4 
_shelx_F_calc_maximum      714.00 
_exptl_crystal_F_000      1772.00 
_reflns_d_resolution_high  0.7734 
 
loop_ 
 _symmetry_equiv_pos_as_xyz 
 'x, y, z' 
 '-x+1/2, -y, z+1/2' 
 '-x, y+1/2, -z+1/2' 
 'x+1/2, -y+1/2, -z' 
 'z, x, y' 
 'z+1/2, -x+1/2, -y' 
 '-z+1/2, -x, y+1/2' 
 '-z, x+1/2, -y+1/2' 
 'y, z, x' 
 '-y, z+1/2, -x+1/2' 
 'y+1/2, -z+1/2, -x' 
 '-y+1/2, -z, x+1/2' 
 
_cell_length_a    14.1341 
_cell_length_b    14.1341 
_cell_length_c    14.1341 
_cell_angle_alpha  90.000 
_cell_angle_beta   90.000 
_cell_angle_gamma  90.000 
 
_shelx_F_squared_multiplier     1.000 
 
loop_ 
 _refln_index_h 
 _refln_index_k 
 _refln_index_l 
 _refln_F_squared_calc 
 _refln_F_squared_meas 
 _refln_F_squared_sigma 
 _refln_observed_status 
   1   0   2     6061.28     6691.52    191.10 o 
  -1   1   2    26548.04    28447.38    500.62 o 
   0   1   2      513.87      644.57     41.95 o 
   1   1   2    26475.55    27668.98    706.01 o 
  -2   2   2   503209.66   492802.47  28850.01 o 
  -1   2   2     4138.27     4256.72     67.04 o 
   0   2   2      125.36      -20.55     20.55 o 
   1   2   2     3788.14     3764.48     94.87 o 
   2   2   2   509797.09   510779.28  12135.60 o 
   1   0   3    13132.13    14202.89    270.63 o 
   2   0   3     1629.61     1789.03     47.89 o 
  -2   1   3     7080.13     7625.05    117.32 o 
  -1   1   3    37476.92    37789.29    683.50 o 
   0   1   3      325.21      518.80     54.44 o 
   1   1   3    38623.91    39271.45    686.35 o 
   2   1   3     8098.20     8628.21    240.46 o 
  -2   2   3     3254.15     3712.89    127.14 o 
  -1   2   3     9793.38    10147.89    139.77 o 
   0   2   3    16770.21    18237.77    278.08 o 
   1   2   3     8980.96     9338.78    197.27 o 
   2   2   3     3143.44     3487.67     87.72 o 
  -3   3   3    96660.56    96082.79   1601.90 o 
  -2   3   3    39038.56    40969.47    465.60 o 
  -1   3   3    62110.64    63800.69    723.28 o 
   0   3   3    20863.09    22890.59    299.55 o 
   1   3   3    68658.83    68179.68    814.61 o 
   2   3   3    39683.55    42147.74    605.46 o 
   3   3   3    88057.38    88693.04   1602.48 o 
   0   0   4   362377.13   329677.41   8081.93 o 
   1   0   4      507.90      402.85     34.90 o 
   2   0   4    13641.52    12679.41    352.84 o 
   3   0   4     2153.35     2240.73     61.84 o 
  -3   1   4    14919.08    15571.71    245.54 o 
  -2   1   4    35959.70    37719.95    556.76 o 
  -1   1   4    27276.26    28072.10    516.13 o 
   0   1   4     4786.72     4784.53    116.86 o 
   1   1   4    27208.95    28447.20    488.80 o 
   2   1   4    36685.79    38614.51    559.57 o 
   3   1   4    14551.09    14821.30    209.25 o 
  -3   2   4    33787.78    36047.82    402.47 o 
  -2   2   4      811.34     1021.20     41.41 o 
  -1   2   4    46678.34    49656.43    622.45 o 
   0   2   4      796.82      916.23     39.00 o 
   1   2   4    46948.88    50220.62    883.38 o 
   3   2   4    31799.73    34055.71    451.58 o 
  -3   3   4    18214.90    18850.61    227.46 o 
  -2   3   4     8792.36     9164.91    135.82 o 
  -1   3   4    19556.81    21168.45    281.73 o 
   0   3   4    25247.46    26906.84    406.06 o 
   1   3   4    19751.37    21250.77    329.17 o 
   2   3   4     8176.75     8385.86    157.91 o 
   3   3   4    17698.00    18427.92    299.95 o 
  -4   4   4   154025.33   155602.89   2640.88 o 
  -3   4   4     3962.89     3953.04     69.69 o 
  -2   4   4    25222.41    25059.96    298.46 o 
  -1   4   4    15014.06    15437.37    219.26 o 
   0   4   4   232857.81   230753.77   2785.07 o 
   1   4   4    15616.21    15870.61    222.15 o 
   2   4   4    25217.15    25337.72    338.39 o 
   3   4   4     3873.17     3925.30     73.14 o 
   4   4   4   150335.53   151230.33   2648.11 o 
   1   0   5    42765.90    44526.04    800.85 o 
   2   0   5       21.44       43.44     14.43 o 
   3   0   5      879.24      945.55     49.59 o 
   4   0   5     6700.32     7352.80    120.67 o 
  -4   1   5     8068.06     8309.77    130.13 o 
  -3   1   5    65589.60    67384.52    958.04 o 
  -2   1   5     1900.67     1780.49     54.87 o 
  -1   1   5    83304.78    83860.78   1402.83 o 
   0   1   5      155.65       91.74     34.53 o 
   1   1   5    77422.23    77484.41   1134.68 o 
   2   1   5     2052.72     1991.60     57.64 o 
   3   1   5    66183.32    65815.51    997.98 o 
   4   1   5     7913.19     7994.93    131.50 o 
  -4   2   5     9610.95    10439.95    142.17 o 
  -3   2   5     2167.18     2376.60     57.89 o 
  -2   2   5      734.63      748.71     35.74 o 
  -1   2   5    38356.63    39706.89    577.34 o 
   0   2   5    10580.80    11126.72    234.39 o 
   1   2   5    37737.44    39046.51    706.14 o 
   2   2   5      743.11      724.49     36.53 o 
   3   2   5     1801.80     2130.35     87.45 o 
   4   2   5     9641.83    10375.94    162.27 o 
  -4   3   5     3356.08     3281.79     63.52 o 
  -3   3   5    40070.45    40928.48    469.13 o 
  -2   3   5     2102.71     2165.33     54.43 o 
  -1   3   5    56976.32    57736.92    728.32 o 
   0   3   5      253.64      239.43     26.58 o 
   1   3   5    59247.39    58833.62    846.98 o 
   2   3   5     2000.78     2108.88     63.71 o 
   3   3   5    40694.56    41296.45    614.14 o 
   4   3   5     3542.31     3510.68     76.92 o 
  -4   4   5     1220.85     1264.54     35.79 o 
  -3   4   5    13384.04    13667.23    163.15 o 
  -2   4   5    25447.01    26827.69    365.51 o 
  -1   4   5    13199.20    13450.11    281.55 o 
   0   4   5      404.91      423.76     52.85 o 
   1   4   5    14776.12    14365.73    238.42 o 
   2   4   5    26985.89    28259.71    373.21 o 
   3   4   5    13286.17    13772.52    186.13 o 
   4   4   5     1363.02     1408.16     50.39 o 
  -5   5   5    80664.50    80128.92   1395.26 o 
  -4   5   5    13204.66    13199.19    159.74 o 
  -3   5   5    32549.30    31793.60    382.79 o 
  -2   5   5    23797.24    24543.77    301.38 o 
  -1   5   5    95401.26    94448.50   1145.63 o 
   0   5   5     6057.59     6059.32    120.91 o 
   1   5   5    91792.26    90309.45   1144.90 o 
   2   5   5    24120.03    25163.04    342.92 o 
   3   5   5    33902.96    33045.03    435.89 o 
   4   5   5    12612.63    12538.33    181.26 o 
   5   5   5    76340.24    75805.94   1992.87 o 
   0   0   6      688.48     1033.40     82.62 o 
   1   0   6    43305.30    44934.95    658.95 o 
   2   0   6    19605.67    19384.07    308.54 o 
   3   0   6    55129.85    55788.97    816.80 o 
   4   0   6     2528.54     2587.23     60.46 o 
   5   0   6    42248.46    43097.42    559.68 o 
  -5   1   6    13568.58    13427.93    200.84 o 
  -4   1   6    20589.06    20733.70    283.58 o 
  -3   1   6     7285.98     7552.61    151.93 o 
  -2   1   6    11230.31    11139.38    184.90 o 
  -1   1   6     5960.49     6108.02    116.27 o 
   0   1   6    27409.92    27338.71    413.96 o 
   1   1   6     5706.42     5934.89    139.94 o 
   2   1   6     9927.43     9679.30    181.71 o 
   3   1   6     7616.35     7941.28    183.44 o 
   4   1   6    20386.93    20550.64    286.27 o 
   5   1   6    13403.11    13247.86    202.98 o 
  -5   2   6      991.27     1000.58     38.84 o 
  -4   2   6    34752.52    33956.70    441.96 o 
  -3   2   6     1237.08     1182.45     50.49 o 
  -2   2   6   156283.59   155258.81   2168.01 o 
  -1   2   6     5079.70     5074.47    105.51 o 
   0   2   6    61361.86    62435.44   1112.65 o 
   1   2   6     5260.54     5256.37    109.81 o 
   2   2   6   154044.52   153388.34   2169.74 o 
   3   2   6     1150.34     1191.31     51.61 o 
   4   2   6    34782.22    33763.43    447.41 o 
   5   2   6      862.14      874.30     44.70 o 
  -5   3   6     6095.35     5953.29    100.11 o 
  -4   3   6    14882.63    15097.35    197.24 o 
  -3   3   6    11936.72    12324.94    160.86 o 
  -2   3   6    12128.04    12446.01    186.48 o 
  -1   3   6      151.52      174.87     20.99 o 
   0   3   6     5446.85     5435.32    142.84 o 
   1   3   6       92.21       85.63     26.34 o 
   2   3   6    11950.06    12102.07    215.32 o 
   3   3   6    11397.24    11550.04    214.49 o 
   4   3   6    15339.34    15306.73    464.84 o 
   5   3   6     6278.50     6279.88    118.55 o 
  -5   4   6    13173.18    13265.67    185.08 o 
  -4   4   6     4058.05     3934.19     73.57 o 
  -3   4   6    28116.09    28439.42    343.56 o 
  -2   4   6    12038.44    11919.39    181.42 o 
  -1   4   6    27529.38    28358.49    441.63 o 
   0   4   6     9492.73     9376.44    178.13 o 
   1   4   6    28009.11    27977.38    442.00 o 
   2   4   6    11792.25    11380.66    257.09 o 
   3   4   6    28486.21    29558.21    454.90 o 
   4   4   6     3877.74     3859.05     89.26 o 
   5   4   6    13737.07    14080.15    220.03 o 
  -5   5   6    11831.01    11757.23    153.30 o 
  -4   5   6    11787.54    11804.69    150.96 o 
  -3   5   6     3426.67     3355.47     83.88 o 
  -2   5   6     3978.88     4206.27     79.75 o 
  -1   5   6     2746.26     2780.77     69.66 o 
   0   5   6      510.60      472.11     31.76 o 
   1   5   6     2742.27     2788.16     71.69 o 
   2   5   6     4179.53     4330.13     94.12 o 
   3   5   6     3518.40     3492.76     75.42 o 
   4   5   6    11895.15    11890.04    195.00 o 
   5   5   6    12025.58    12191.11    200.83 o 
  -6   6   6    26823.23    25748.86    508.55 o 
  -5   6   6     2619.27     2416.93     85.53 o 
  -4   6   6    30245.06    30022.38    330.05 o 
  -3   6   6     6568.94     6506.68    109.78 o 
  -2   6   6    46977.07    46126.33    605.71 o 
  -1   6   6    24156.76    23939.64    335.69 o 
   0   6   6    47621.42    47865.89    622.95 o 
   1   6   6    24104.28    24032.69    338.34 o 
   2   6   6    48497.13    47072.07    611.74 o 
   3   6   6     7071.08     6829.71    147.68 o 
   4   6   6    29320.31    29191.41    370.00 o 
   5   6   6     2791.01     2657.36     92.25 o 
   6   6   6    26388.63    24983.79    751.10 o 
   1   0   7     1170.88     1029.89     49.89 o 
   2   0   7      897.91     1049.78     46.57 o 
   3   0   7    11578.21    11161.08    246.76 o 
   4   0   7        0.18        5.08     19.74 o 
   5   0   7     3248.33     3492.81     80.40 o 
   6   0   7     1267.34     1327.96     50.35 o 
  -6   1   7     1682.27     1697.49     55.88 o 
  -5   1   7    30982.15    30803.25    424.03 o 
  -4   1   7      398.47      471.14     36.80 o 
  -3   1   7    55609.14    54324.91    813.23 o 
  -2   1   7     3503.80     3644.21     88.44 o 
  -1   1   7    52970.12    53117.92    769.89 o 
   0   1   7     4471.61     4321.45    129.65 o 
   1   1   7    49834.00    51954.31    937.03 o 
   2   1   7     3338.64     3412.12     91.30 o 
   3   1   7    58285.16    56213.77    817.59 o 
   4   1   7      288.69      289.98     32.57 o 
   5   1   7    32878.33    33136.34    493.07 o 
   6   1   7     1831.02     1798.47     61.53 o 
  -6   2   7       73.31      115.87     29.56 o 
  -5   2   7     4181.28     4160.79    108.75 o 
  -4   2   7     2775.47     2714.47    136.08 o 
  -3   2   7    20288.64    20252.12    334.40 o 
  -2   2   7     1271.51     1412.21     60.85 o 
  -1   2   7    12543.93    12822.21    219.22 o 
   0   2   7     5107.35     5243.52    138.48 o 
   1   2   7    12753.36    13082.26    224.35 o 
   2   2   7     1279.91     1429.81     55.89 o 
   3   2   7    20987.36    20898.68    339.38 o 
   4   2   7     2685.33     2738.94    101.09 o 
   5   2   7     4253.71     4081.29     95.10 o 
   6   2   7       70.63      134.52     24.58 o 
  -6   3   7     1667.53     1656.06     70.48 o 
  -5   3   7    19426.71    19083.04    331.54 o 
  -4   3   7     6397.01     6490.66    138.93 o 
  -3   3   7    71516.55    69939.11    983.93 o 
  -2   3   7     3046.60     3094.32     82.21 o 
  -1   3   7    43523.39    43583.05    874.19 o 
   0   3   7     1947.86     2098.25    134.56 o 
   1   3   7    46068.15    45683.53    667.12 o 
   2   3   7     3056.29     2956.57    114.37 o 
   3   3   7    66495.06    64767.04    984.52 o 
   4   3   7     6041.71     5967.48    139.49 o 
   5   3   7    20154.01    20189.40    340.19 o 
   6   3   7     1863.92     1925.80     64.61 o 
  -6   4   7     1549.68     1509.54     59.81 o 
  -5   4   7     6458.91     6362.01    124.94 o 
  -4   4   7      779.14      782.03     42.42 o 
  -3   4   7    21018.53    20958.66    261.11 o 
  -2   4   7     8447.93     8524.98    145.83 o 
  -1   4   7     9657.07     9577.07    186.97 o 
   0   4   7      121.30       93.33     82.18 o 
   1   4   7     9736.15     9578.75    226.02 o 
   2   4   7     8597.50     8661.99    200.69 o 
   3   4   7    20984.40    20770.89    347.70 o 
   4   4   7      806.64      798.60     49.55 o 
   5   4   7     6413.49     6093.87    146.32 o 
   6   4   7     1458.02     1486.62     77.31 o 
  -6   5   7    13558.52    13123.44    190.40 o 
  -5   5   7    24230.73    23925.86    305.85 o 
  -4   5   7    12149.61    12288.98    175.48 o 
  -3   5   7    33999.59    33941.87    377.25 o 
  -2   5   7    13175.97    13224.16    183.91 o 
  -1   5   7    31669.47    32358.67    505.49 o 
   0   5   7     9565.45     8827.09    177.40 o 
   1   5   7    31753.09    31936.25    506.09 o 
   2   5   7    12844.67    12927.64    241.22 o 
   3   5   7    36385.08    36037.72    475.74 o 
   4   5   7    11743.58    11653.53    199.79 o 
   5   5   7    24896.96    23895.61    350.77 o 
   6   5   7    13390.15    13044.54    222.60 o 
  -6   6   7     1461.98     1445.81     52.42 o 
  -5   6   7     9122.51     9062.62    145.90 o 
  -4   6   7     9606.44     9626.18    148.52 o 
  -3   6   7    17818.12    17637.25    235.21 o 
  -2   6   7      581.23      675.68     44.68 o 
  -1   6   7    16563.10    16262.66    248.62 o 
   0   6   7    17135.23    17204.41    260.36 o 
   1   6   7    16708.86    16347.14    287.39 o 
   2   6   7      569.79      601.93     40.10 o 
   3   6   7    17498.50    17307.30    240.31 o 
   4   6   7     9410.25     9256.58    170.96 o 
   5   6   7     9509.84     9386.97    175.15 o 
   6   6   7     1455.90     1372.71    111.48 o 
  -7   7   7    27840.42    27736.78    813.77 o 
  -6   7   7    13206.04    13034.20    220.19 o 
  -5   7   7    22169.98    21837.77    328.03 o 
  -4   7   7     8966.85     8608.80    162.56 o 
  -3   7   7    32720.55    31459.40    504.38 o 
  -2   7   7     4791.95     4756.21    126.98 o 
  -1   7   7    36281.51    36018.75    596.12 o 
   0   7   7     4361.24     4300.31    100.17 o 
   1   7   7    40110.33    39073.66    515.01 o 
   2   7   7     4235.48     4220.88    101.73 o 
   3   7   7    31055.11    30405.00    433.80 o 
   4   7   7     8890.33     8647.51    147.15 o 
   5   7   7    22225.77    21915.69    389.70 o 
   6   7   7    12998.59    12665.27    263.39 o 
   7   7   7    26857.69    26590.26    817.48 o 
   0   0   8   111780.25   112303.55   2791.69 o 
   1   0   8      158.53      156.68     24.55 o 
   2   0   8    71742.63    71168.32   1035.09 o 
   3   0   8       62.94       89.38     25.42 o 
   4   0   8    35065.48    34294.73    536.91 o 
   5   0   8      536.22      518.74     66.55 o 
   6   0   8    25443.14    24336.08    411.46 o 
   7   0   8     3278.64     3356.61    110.05 o 
  -7   1   8     3786.82     3695.99    115.40 o 
  -6   1   8    15498.69    15246.01    282.89 o 
  -5   1   8    11197.51    10960.95    216.55 o 
  -4   1   8    17169.46    16902.38    292.76 o 
  -3   1   8      748.40      663.92     76.90 o 
  -2   1   8    18488.57    18309.99    304.80 o 
  -1   1   8     2357.65     2430.88     69.68 o 
   0   1   8     9379.80     9363.45    171.98 o 
   1   1   8     2231.36     2261.09     69.10 o 
   2   1   8    18742.64    18533.80    369.50 o 
   3   1   8      591.59      558.75     58.80 o 
   4   1   8    16800.28    16632.74    293.40 o 
   5   1   8    11320.51    11243.46    219.82 o 
   6   1   8    15265.70    15283.75    284.65 o 
   7   1   8     3669.51     3886.07    119.01 o 
  -7   2   8    10840.80    11178.90    230.84 o 
  -6   2   8     3457.46     3385.08    128.49 o 
  -5   2   8    18424.92    18109.21    313.46 o 
  -4   2   8    18214.47    18558.38    313.99 o 
  -3   2   8    34565.54    34270.44    534.49 o 
  -2   2   8      990.89     1110.33     49.46 o 
  -1   2   8    38448.79    38344.06    582.57 o 
   0   2   8    13096.87    13280.30    231.81 o 
   1   2   8    38335.76    39051.68    588.50 o 
   2   2   8      678.03      706.81     43.33 o 
   3   2   8    34978.80    34945.90    539.86 o 
   4   2   8    17788.18    17966.13    315.46 o 
   5   2   8    18400.81    17586.21    315.29 o 
   6   2   8     4397.23     4376.33    120.16 o 
   7   2   8    11156.87    11375.89    241.42 o 
  -7   3   8     5755.06     5279.26    166.87 o 
  -6   3   8     6095.95     6201.59    149.48 o 
  -5   3   8     5444.84     5436.46    133.34 o 
  -4   3   8    13684.68    13225.52    244.45 o 
  -3   3   8     5535.27     5549.19    125.84 o 
  -2   3   8     6680.09     6727.98    141.40 o 
  -1   3   8     1501.29     1561.19     56.09 o 
   0   3   8     9335.73     9525.18    232.29 o 
   1   3   8     1404.64     1533.65     60.99 o 
   2   3   8     6936.41     6990.35    148.05 o 
   3   3   8     5693.40     5341.08    240.22 o 
   4   3   8    13632.57    13573.06    250.50 o 
   5   3   8     5460.93     5551.04    153.32 o 
   6   3   8     6017.44     5975.12    154.87 o 
   7   3   8     5717.08     5325.04    144.11 o 
  -7   4   8      142.04      179.56     49.74 o 
  -6   4   8    25121.28    23863.61    407.04 o 
  -5   4   8     1556.42     1481.16     67.69 o 
  -4   4   8    15994.18    15695.17    330.80 o 
  -3   4   8     3386.39     3436.82     94.90 o 
  -2   4   8    52660.96    52732.35    786.03 o 
  -1   4   8     2697.19     2557.43    105.75 o 
   0   4   8    40547.47    40261.93    759.04 o 
   1   4   8     2591.07     2263.19     99.49 o 
   2   4   8    52833.23    53095.79    793.47 o 
   3   4   8     3208.32     3112.34     95.64 o 
   4   4   8    17035.82    17082.33    296.82 o 
   5   4   8     1494.61     1481.68     72.93 o 
   6   4   8    25459.21    24375.09    415.87 o 
   7   4   8      175.96      190.09     34.21 o 
  -7   5   8     8353.97     8159.76    162.09 o 
  -6   5   8     4056.50     4047.37     96.82 o 
  -5   5   8     4859.19     4928.99     98.64 o 
  -4   5   8     4554.36     4650.74    105.35 o 
  -3   5   8     3871.04     3999.83     92.78 o 
  -2   5   8     4579.00     4533.87    142.10 o 
  -1   5   8      189.76      197.88     67.61 o 
   0   5   8     1116.46     1076.45     67.50 o 
   1   5   8      206.01      184.09     38.45 o 
   2   5   8     4495.94     4578.45    117.90 o 
   3   5   8     3530.03     3487.08    107.35 o 
   4   5   8     4514.04     4548.06    107.73 o 
   5   5   8     4905.08     4755.56    114.82 o 
   6   5   8     4271.28     4066.28    128.80 o 
   7   5   8     8533.59     8385.92    170.16 o 
  -7   6   8      765.94      794.39     51.17 o 
  -6   6   8    13503.76    13092.91    195.22 o 
  -5   6   8     3722.08     3675.97    112.78 o 
  -4   6   8    15754.57    15255.71    214.68 o 
  -3   6   8     9250.56     9287.19    149.00 o 
  -2   6   8     3464.03     3250.92     88.69 o 
  -1   6   8    23096.16    23349.75    340.08 o 
   0   6   8     8829.04     8643.35    160.84 o 
   1   6   8    23418.03    23049.01    341.42 o 
   2   6   8     4358.67     4114.25    174.48 o 
   3   6   8     9239.73     9429.16    171.89 o 
   4   6   8    15479.65    14770.22    244.58 o 
   5   6   8     3885.81     3739.85    118.81 o 
   6   6   8    13514.39    12797.65    227.31 o 
   7   6   8      726.13      870.35     88.81 o 
  -7   7   8     6849.65     6880.75    177.97 o 
  -6   7   8      177.90      227.40     35.65 o 
  -5   7   8     6173.32     6067.94    133.55 o 
  -4   7   8     2032.67     1988.34     71.86 o 
  -3   7   8     3295.80     3174.87    107.44 o 
  -2   7   8      371.01      391.46     46.32 o 
  -1   7   8      260.43      237.87     40.58 o 
   0   7   8      179.82      303.51     33.87 o 
   1   7   8      191.66      181.94     29.83 o 
   2   7   8      380.06      377.07     40.30 o 
   3   7   8     3305.13     3170.34     81.38 o 
   4   7   8     2046.69     2030.27    108.32 o 
   5   7   8     6213.44     5991.56    135.34 o 
   6   7   8      201.49      288.79     48.11 o 
   7   7   8     6764.78     6803.54    180.64 o 
  -8   8   8     4227.12     3928.27    239.90 o 
  -7   8   8     1564.12     1480.47     83.45 o 
  -6   8   8    19219.17    19013.33    356.75 o 
  -5   8   8     4323.21     4285.82    111.65 o 
  -4   8   8     4553.47     4244.39    129.62 o 
  -3   8   8    12477.62    12207.21    251.09 o 
  -2   8   8    31461.98    32044.19    556.68 o 
  -1   8   8    10476.11    10100.01    239.10 o 
   0   8   8    14601.68    13891.47    277.52 o 
   1   8   8    10856.30    10447.57    226.54 o 
   2   8   8    31290.79    32062.74    537.35 o 
   3   8   8    12441.08    12215.31    257.13 o 
   4   8   8     4462.63     4496.79    118.86 o 
   5   8   8     4146.48     4106.67    140.62 o 
   6   8   8    18672.93    18676.49    360.56 o 
   7   8   8     1756.76     1640.78     89.95 o 
   8   8   8     5016.95     4937.56    263.66 o 
   1   0   9     7388.29     7141.78    207.24 o 
   2   0   9     2349.86     2521.71     77.86 o 
   3   0   9      478.78      436.29     38.84 o 
   4   0   9      846.90      880.24     53.93 o 
   5   0   9    10653.25    10644.33    216.19 o 
   6   0   9     2122.78     2143.49     87.01 o 
   7   0   9     3050.61     3106.67    109.65 o 
   8   0   9     1148.73     1176.03     74.22 o 
  -8   1   9      421.59      402.35     71.57 o 
  -7   1   9    19052.23    18923.11    346.95 o 
  -6   1   9       79.98      124.80     35.69 o 
  -5   1   9    34159.69    32839.71    518.00 o 
  -4   1   9     1312.92     1298.16     90.36 o 
  -3   1   9    13829.42    13712.44    254.89 o 
  -2   1   9      615.32      709.52     63.05 o 
  -1   1   9    43144.48    43212.09    995.15 o 
   0   1   9      817.67      794.57    102.11 o 
   1   1   9    40021.87    39303.48   1352.54 o 
   2   1   9      548.83      548.09     39.90 o 
   3   1   9    13453.04    13851.69    251.91 o 
   4   1   9     1355.77     1492.45     78.07 o 
   5   1   9    32000.16    31202.46    517.02 o 
   6   1   9       49.13       22.87     34.85 o 
   7   1   9    18539.70    19063.70    350.41 o 
   8   1   9      359.77      334.03     50.54 o 
  -8   2   9      607.88      617.64     57.51 o 
  -7   2   9     3824.52     3838.50    119.38 o 
  -6   2   9      542.81      610.89     52.26 o 
  -5   2   9     8845.15     9032.28    189.22 o 
  -4   2   9     4393.96     4325.29    114.44 o 
  -3   2   9     2525.24     2403.63     80.78 o 
  -2   2   9     1072.57     1069.57     72.32 o 
  -1   2   9    18237.13    18469.37    392.93 o 
   0   2   9      775.57      724.31    136.64 o 
   1   2   9    17934.70    17832.25    305.97 o 
   2   2   9     1086.57     1081.81     71.13 o 
   3   2   9     2612.83     2724.08     87.90 o 
   4   2   9     4241.14     4139.82    115.78 o 
   5   2   9     8623.81     8579.91    190.07 o 
   6   2   9      658.26      697.86     55.45 o 
   7   2   9     3598.52     3436.85    117.50 o 
   8   2   9      729.50      769.94     63.87 o 
  -8   3   9     6595.73     6542.95    167.21 o 
  -7   3   9    17864.44    17598.81    338.42 o 
  -6   3   9     6893.48     6997.46    164.34 o 
  -5   3   9    31919.37    30688.25    510.79 o 
  -4   3   9     9851.69     9998.33    202.37 o 
  -3   3   9    14454.51    14178.27    324.37 o 
  -2   3   9    13781.03    13747.06    314.58 o 
  -1   3   9    31359.87    31105.89    621.74 o 
   0   3   9    19880.48    19390.06    325.89 o 
   1   3   9    32683.25    32099.83    500.05 o 
   2   3   9    13627.84    13379.88    355.01 o 
   3   3   9    14133.42    13929.59    259.06 o 
   4   3   9    10113.13    10297.31    252.19 o 
   5   3   9    34413.28    32950.00    521.89 o 
   6   3   9     6837.27     6402.64    163.54 o 
   7   3   9    18499.59    18152.01    337.39 o 
   8   3   9     6378.58     6150.22    168.51 o 
  -8   4   9     1056.53      960.98     66.39 o 
  -7   4   9     9423.88     9234.30    205.55 o 
  -6   4   9     2365.70     2307.66     90.65 o 
  -5   4   9    10032.74     9619.49    203.49 o 
  -4   4   9      488.67      520.92     45.19 o 
  -3   4   9     7010.76     6830.19    194.19 o 
  -2   4   9     8310.05     8029.96    212.77 o 
  -1   4   9    15093.77    14473.22    331.01 o 
   0   4   9     3860.46     3957.38    137.64 o 
   1   4   9    15148.32    14976.83    266.94 o 
   2   4   9     7992.20     7724.78    168.16 o 
   3   4   9     6998.43     6890.42    157.74 o 
   4   4   9      465.64      513.89     57.12 o 
   5   4   9    10224.17    10280.24    213.92 o 
   6   4   9     2344.20     2348.17     93.03 o 
   7   4   9     9090.77     9256.27    212.06 o 
   8   4   9     1016.87     1145.62     64.33 o 
  -8   5   9     2116.43     1929.76     88.76 o 
  -7   5   9    10885.02    11104.00    230.18 o 
  -6   5   9     3380.61     3365.51    126.90 o 
  -5   5   9    23341.50    22249.58    375.88 o 
  -4   5   9     3892.07     3977.54    113.41 o 
  -3   5   9    11455.13    11163.00    280.67 o 
  -2   5   9     1013.59     1027.01     71.72 o 
  -1   5   9    26449.65    25718.73    505.74 o 
   0   5   9     2665.70     2673.95    137.10 o 
   1   5   9    24218.02    23547.14    501.31 o 
   2   5   9     1057.03      968.83     56.29 o 
   3   5   9    12928.80    12384.04    246.69 o 
   4   5   9     4186.22     4421.95    123.52 o 
   5   5   9    21530.89    21263.40    332.56 o 
   6   5   9     3371.07     3255.46     98.85 o 
   7   5   9    10195.86    10497.47    204.56 o 
   8   5   9     2092.18     1891.36     81.00 o 
  -8   6   9     1409.53     1377.70     81.03 o 
  -7   6   9     6619.81     6451.06    171.52 o 
  -6   6   9       79.32       99.60     26.61 o 
  -5   6   9     8963.93     8729.48    148.32 o 
  -4   6   9     2622.97     2695.47     84.20 o 
  -3   6   9     4683.90     4503.35    109.38 o 
  -2   6   9     1855.71     1980.84     81.83 o 
  -1   6   9     9516.91     9487.35    198.49 o 
   0   6   9     8369.28     8217.78    181.79 o 
   1   6   9     9359.35     9103.85    198.58 o 
   2   6   9     1783.87     1708.35     67.29 o 
   3   6   9     4830.77     4515.94    111.68 o 
   4   6   9     2619.75     2686.46     86.00 o 
   5   6   9     8828.81     8389.57    171.05 o 
   6   6   9       76.29       33.17     29.17 o 
   7   6   9     6771.09     6403.65    149.76 o 
   8   6   9     1324.42     1201.43     78.70 o 
  -8   7   9    11913.50    11586.30    329.99 o 
  -7   7   9     9723.97     9530.51    228.01 o 
  -6   7   9     6771.71     6988.17    151.22 o 
  -5   7   9    16610.19    16758.73    276.73 o 
  -4   7   9    14938.84    14783.39    289.98 o 
  -3   7   9    13295.37    13455.38    269.90 o 
  -2   7   9    13149.16    13175.00    301.23 o 
  -1   7   9    19210.32    19356.83    364.23 o 
   0   7   9    15060.26    14710.63    292.34 o 
   1   7   9    20260.46    20356.58    311.99 o 
   2   7   9    13414.93    13326.88    262.24 o 
   3   7   9    12927.43    12987.38    258.17 o 
   4   7   9    15274.64    14418.47    247.08 o 
   5   7   9    17204.18    17104.19    281.47 o 
   6   7   9     6939.56     6906.69    154.62 o 
   7   7   9    10707.13    10839.56    242.10 o 
   8   7   9    11581.20    10883.07    256.19 o 
  -8   8   9     1927.59     1903.96    142.96 o 
  -7   8   9     5130.14     4986.34    154.07 o 
  -6   8   9      910.83      987.11     96.36 o 
  -5   8   9     5740.17     5623.91    158.41 o 
  -4   8   9     1499.95     1532.39     81.23 o 
  -3   8   9     7296.44     6901.93    177.01 o 
  -2   8   9     3780.16     3611.31    123.34 o 
  -1   8   9     5942.02     5975.23    161.05 o 
   0   8   9     2552.37     2581.14    106.05 o 
   1   8   9     5812.93     5622.15    178.86 o 
   2   8   9     3614.07     3650.51    125.36 o 
   3   8   9     7132.05     6995.11    179.07 o 
   4   8   9     1593.09     1729.55     87.03 o 
   5   8   9     5881.53     6279.41    171.53 o 
   6   8   9      955.85      946.58     72.93 o 
   7   8   9     4941.40     4740.12    155.52 o 
   8   8   9     2034.04     2137.19    106.81 o 
  -9   9   9     5714.26     5748.17    313.69 o 
  -8   9   9     5555.36     5348.53    167.79 o 
  -7   9   9     7905.06     8004.38    208.32 o 
  -6   9   9     1977.22     2090.89    124.01 o 
  -5   9   9    11758.44    11246.83    245.32 o 
  -4   9   9     2981.53     2833.17    110.01 o 
  -3   9   9    12027.22    11443.00    249.01 o 
  -2   9   9      278.46      248.02     47.44 o 
  -1   9   9    12037.17    11724.73    254.74 o 
   0   9   9      805.24      816.69     66.32 o 
   1   9   9    11959.33    11521.17    255.33 o 
   2   9   9      305.33      368.22     51.70 o 
   3   9   9    12022.50    11180.37    252.88 o 
   4   9   9     2958.14     2876.39    188.72 o 
   5   9   9    10670.24    10983.36    252.32 o 
   6   9   9     1841.69     1903.55     99.12 o 
   7   9   9     8257.71     8185.11    214.19 o 
   8   9   9     5366.39     5176.20    168.75 o 
   9   9   9     5934.80     6650.85    335.74 o 
   0   0  10       59.59       79.22     55.49 o 
   1   0  10    14931.92    14601.85    341.04 o 
   2   0  10    12131.17    12246.73    301.38 o 
   3   0  10    24075.80    24005.86    507.87 o 
   4   0  10       86.71       86.68     40.40 o 
   5   0  10     6377.30     6308.89    155.61 o 
   6   0  10    26604.04    26597.18    454.51 o 
   7   0  10     8211.20     8461.96    199.33 o 
   8   0  10     8792.09     8901.40    211.05 o 
   9   0  10      785.28      889.82     71.80 o 
  -9   1  10     1307.29     1382.11     83.40 o 
  -8   1  10     3514.89     3340.86    119.01 o 
  -7   1  10     2917.85     2748.98    105.32 o 
  -6   1  10    19972.06    19576.75    441.54 o 
  -5   1  10     2222.20     2125.99    111.02 o 
  -4   1  10     9096.21     8701.74    244.13 o 
  -3   1  10     1103.67     1091.44     80.71 o 
  -2   1  10    15618.21    15417.77    355.40 o 
  -1   1  10       10.49      -13.33     48.29 o 
   0   1  10     1151.60     1059.49     78.34 o 
   1   1  10        7.89        1.23     37.91 o 
   2   1  10    15566.31    15174.07    353.52 o 
   3   1  10     1001.92      996.86     78.78 o 
   4   1  10     9136.47     9167.43    249.30 o 
   5   1  10     2198.74     2143.87     86.45 o 
   6   1  10    20290.67    19273.39    353.65 o 
   7   1  10     3128.21     3021.42    109.86 o 
   8   1  10     3661.54     3415.55    134.10 o 
   9   1  10     1374.71     1405.89     83.77 o 
  -9   2  10     4817.85     4376.35    143.27 o 
  -8   2  10    12033.49    11498.22    248.60 o 
  -7   2  10     3216.48     3144.50    111.42 o 
  -6   2  10     9621.71     9441.44    376.77 o 
  -5   2  10      383.03      417.01     94.26 o 
  -4   2  10    53391.79    52391.09    978.60 o 
  -3   2  10     1481.36     1432.04    188.77 o 
  -2   2  10    17779.40    18071.93    916.55 o 
  -1   2  10     1043.02     1055.86     81.98 o 
   0   2  10    83413.70    81746.38   1481.78 o 
   1   2  10     1078.56      913.08     74.72 o 
   2   2  10    16461.51    15657.81    375.16 o 
   3   2  10     1348.71     1355.52    119.27 o 
   4   2  10    52676.65    50706.81    787.53 o 
   5   2  10      492.82      458.58     48.61 o 
   6   2  10    10067.76     9899.42    215.84 o 
   7   2  10     3390.49     3347.88    116.84 o 
   8   2  10    12248.85    11462.12    252.61 o 
   9   2  10     4897.28     4709.26    148.83 o 
  -9   3  10     2832.07     2909.19    115.58 o 
  -8   3  10     1944.24     2017.41     91.84 o 
  -7   3  10     2439.14     2545.02    100.53 o 
  -6   3  10    15601.02    15069.61    368.50 o 
  -5   3  10      714.99      658.64     68.43 o 
  -4   3  10     4501.90     4555.32    161.00 o 
  -3   3  10     2931.31     2919.29    124.97 o 
  -2   3  10     9230.62     9386.27    250.05 o 
  -1   3  10      124.72      163.00     94.68 o 
   0   3  10     2808.91     2940.99    123.12 o 
   1   3  10      127.36      207.55     52.11 o 
   2   3  10     9492.65     9765.47    285.98 o 
   3   3  10     3033.03     2910.93     96.89 o 
   4   3  10     4517.45     4382.54    124.80 o 
   5   3  10      816.96      875.56     60.67 o 
   6   3  10    16305.40    15949.81    303.66 o 
   7   3  10     2382.73     2486.13    102.34 o 
   8   3  10     2017.95     1945.85     93.95 o 
   9   3  10     2847.79     2947.07    117.90 o 
  -9   4  10      673.04      707.58     65.26 o 
  -8   4  10    11174.56    10867.88    237.30 o 
  -7   4  10     4163.12     4212.42    130.37 o 
  -6   4  10    18318.02    18066.23    665.40 o 
  -5   4  10     7609.45     7755.42    223.71 o 
  -4   4  10      706.19      649.10     67.62 o 
  -3   4  10     7207.70     7393.66    233.47 o 
  -2   4  10    12631.33    12469.25    301.29 o 
  -1   4  10    15777.12    15564.24    482.49 o 
   0   4  10       72.57       86.32     37.64 o 
   1   4  10    15423.67    15437.96    356.61 o 
   2   4  10    12230.83    12271.40    239.61 o 
   3   4  10     7040.56     6956.94    164.88 o 
   4   4  10      915.79      925.89     60.01 o 
   5   4  10     7741.99     7782.66    184.04 o 
   6   4  10    17473.28    17333.95    332.43 o 
   7   4  10     4134.28     4325.57    155.16 o 
   8   4  10    10514.68    10572.89    210.16 o 
   9   4  10      702.11      773.42     60.11 o 
  -9   5  10     2491.98     2396.86    105.22 o 
  -8   5  10      546.83      518.06     56.50 o 
  -7   5  10     5658.97     5362.50    184.59 o 
  -6   5  10     9041.69     8501.33    240.14 o 
  -5   5  10     2645.63     2490.93    118.34 o 
  -4   5  10      651.01      592.25     65.33 o 
  -3   5  10     1650.85     1456.58     89.83 o 
  -2   5  10     2760.10     2663.56    118.27 o 
  -1   5  10      101.43       86.68     38.68 o 
   0   5  10     1092.69     1068.96     89.61 o 
   1   5  10       91.30      121.71     40.71 o 
   2   5  10     2845.30     2903.71    138.80 o 
   3   5  10     1662.12     1615.58     76.26 o 
   4   5  10      712.40      824.18     60.39 o 
   5   5  10     2631.31     2636.01    100.47 o 
   6   5  10     8680.06     8494.83    175.96 o 
   7   5  10     5511.47     5227.76    134.36 o 
   8   5  10      560.40      485.74     60.54 o 
   9   5  10     2483.75     2422.22    110.70 o 
  -9   6  10       43.74       21.56     49.46 o 
  -8   6  10    10177.08     9819.07    334.68 o 
  -7   6  10      308.98      471.92    104.21 o 
  -6   6  10     2199.43     2013.64    110.61 o 
  -5   6  10      572.21      496.28     50.09 o 
  -4   6  10    36991.11    36524.34    590.27 o 
  -3   6  10     3085.14     3063.91    175.45 o 
  -2   6  10     7913.66     7454.08    217.09 o 
  -1   6  10     4780.26     4461.71    154.09 o 
   0   6  10    51240.04    50588.49    955.37 o 
   1   6  10     4695.29     4261.38    128.61 o 
   2   6  10     8514.43     8023.50    159.34 o 
   3   6  10     2925.53     2694.43     97.23 o 
   4   6  10    36824.94    36483.16    518.63 o 
   5   6  10      636.38      671.12     51.41 o 
   6   6  10     2710.88     2522.82     89.64 o 
   7   6  10      286.30      306.15     44.38 o 
   8   6  10    10169.91    10059.21    206.83 o 
   9   6  10       25.76       22.05     38.97 o 
  -9   7  10     3506.63     3343.35    253.01 o 
  -8   7  10       25.29      -11.44     66.93 o 
  -7   7  10     3155.76     3437.27    159.84 o 
  -6   7  10     2669.11     2828.65    142.02 o 
  -5   7  10     6105.33     5908.29    210.01 o 
  -4   7  10       36.31       92.87     37.55 o 
  -3   7  10     2010.93     2036.69     94.72 o 
  -2   7  10      825.43      965.49     83.27 o 
  -1   7  10     1335.59     1474.60     99.42 o 
   0   7  10       34.32       98.16     49.35 o 
   1   7  10     1219.50     1139.03    115.46 o 
   2   7  10      789.15      710.51     50.03 o 
   3   7  10     1985.82     2059.31     85.44 o 
   4   7  10       38.81       38.23     28.75 o 
   5   7  10     6168.32     6167.77    144.66 o 
   6   7  10     2616.19     2600.57     93.15 o 
   7   7  10     3249.46     3262.16    121.12 o 
   8   7  10       36.45      -10.67     36.23 o 
   9   7  10     3498.64     3341.25    133.77 o 
  -9   8  10      969.05      940.13    111.00 o 
  -8   8  10     7299.38     7670.58    489.72 o 
  -7   8  10      307.14      246.64     65.94 o 
  -6   8  10    13182.12    12779.29    347.74 o 
  -5   8  10      536.59      566.28     59.82 o 
  -4   8  10     5289.35     5053.60    150.57 o 
  -3   8  10     1671.19     1751.68     91.12 o 
  -2   8  10    16888.96    16590.70    330.24 o 
  -1   8  10     3791.06     4117.60    136.09 o 
   0   8  10     2134.81     2016.00     96.76 o 
   1   8  10     3468.17     3658.52    158.81 o 
   2   8  10    16758.66    16857.93    408.75 o 
   3   8  10     1617.45     1624.35     87.18 o 
   4   8  10     5141.37     4832.81    149.88 o 
   5   8  10      510.44      562.22     78.97 o 
   6   8  10    13142.82    13002.35    285.19 o 
   7   8  10      322.70      379.00     63.67 o 
   8   8  10     7708.58     7473.54    221.83 o 
   9   8  10     1076.21     1004.98     83.31 o 
  -9   9  10     1746.43     1962.32    134.07 o 
  -8   9  10     1907.25     1927.62    129.88 o 
  -7   9  10     3477.73     3489.16    166.11 o 
  -6   9  10     1741.47     1873.85    125.07 o 
  -5   9  10     1901.12     1969.71     97.81 o 
  -4   9  10     4235.83     4238.84    142.49 o 
  -3   9  10     1880.16     1742.44     92.17 o 
  -2   9  10      881.51      827.39     70.76 o 
  -1   9  10      382.69      393.67     54.32 o 
   0   9  10     6268.54     6057.05    173.58 o 
   1   9  10      381.41      413.40     91.65 o 
   2   9  10      875.35      953.65     91.46 o 
   3   9  10     1863.12     1682.78     91.10 o 
   4   9  10     4345.82     4343.40    145.31 o 
   5   9  10     1973.11     2012.74    102.69 o 
   6   9  10     1612.37     1571.68     94.89 o 
   7   9  10     3482.35     3351.44    134.72 o 
   8   9  10     1960.17     2078.69    156.19 o 
   9   9  10     1689.45     1660.80    105.79 o 
  -9  10  10     1094.61     1225.24    163.53 o 
  -8  10  10     8664.41     9311.58    423.62 o 
  -7  10  10     1091.76     1026.35    104.52 o 
  -6  10  10     1967.65     2038.44    131.96 o 
  -5  10  10     5700.42     5751.77    171.22 o 
  -4  10  10    17732.10    17704.08    349.55 o 
  -3  10  10     5254.96     5054.83    158.75 o 
  -2  10  10     1326.18     1177.21     82.42 o 
  -1  10  10     9907.70     9753.81    236.98 o 
   0  10  10    23193.38    24587.22    456.40 o 
   1  10  10     9882.87     9586.15    267.92 o 
   2  10  10     1310.78     1336.80     87.76 o 
   3  10  10     5472.19     5292.30    173.59 o 
   4  10  10    16874.00    16791.49    350.15 o 
   5  10  10     5868.24     5850.76    178.88 o 
   6  10  10     2171.95     2146.48    136.75 o 
   7  10  10     1077.85     1078.88     86.82 o 
   8  10  10     8610.25     8712.91    238.03 o 
   9  10  10     1154.03     1126.42    106.08 o 
  10  10  10     2807.88     2609.42    226.28 o 
   1   0  11     9375.54     8825.47    248.09 o 
   2   0  11      455.20      390.80     61.60 o 
   3   0  11     6463.60     6390.17    512.04 o 
   4   0  11     1214.23     1172.97     92.28 o 
   5   0  11       63.58      162.78     52.47 o 
   6   0  11     1756.40     1685.76    145.12 o 
   7   0  11      399.90      444.19     70.09 o 
   8   0  11     4068.48     3851.44    167.36 o 
   9   0  11     2248.09     2345.92    108.62 o 
  10   0  11     1405.77     1437.90    125.81 o 
 -10   1  11      668.07      746.44     80.88 o 
  -9   1  11    10798.59    10441.52    251.40 o 
  -8   1  11     1242.64     1286.85    102.90 o 
  -7   1  11    15888.37    15196.35    383.84 o 
  -6   1  11     6294.57     6229.00    211.15 o 
  -5   1  11    16910.20    17130.21    408.50 o 
  -4   1  11     4558.36     4417.43    167.03 o 
  -3   1  11    16923.00    16811.95    397.28 o 
  -2   1  11     7356.15     6796.05    238.14 o 
  -1   1  11    20542.13    19407.50    431.80 o 
   0   1  11     9811.99     9678.90    262.22 o 
   1   1  11    19954.57    18981.95    430.63 o 
   2   1  11     7219.61     7075.05    214.12 o 
   3   1  11    17844.94    17600.02    484.29 o 
   4   1  11     4836.54     4771.78    414.39 o 
   5   1  11    17673.64    17755.46    414.31 o 
   6   1  11     6290.16     6408.00    214.21 o 
   7   1  11    16878.23    15772.25    389.86 o 
   8   1  11     1344.49     1225.17     79.16 o 
   9   1  11    11666.02    11987.80    341.62 o 
  10   1  11      674.82      675.91     71.32 o 
 -10   2  11      892.71      980.37     79.13 o 
  -9   2  11     5802.45     6029.16    215.47 o 
  -8   2  11     3438.89     3312.59    237.33 o 
  -7   2  11     3398.30     3370.43    150.88 o 
  -6   2  11     2691.59     2434.60    175.87 o 
  -5   2  11     1717.63     1820.81    109.06 o 
  -4   2  11     2211.60     2133.58    114.75 o 
  -3   2  11     8363.90     8433.95    474.65 o 
  -2   2  11      717.59      704.62     72.08 o 
  -1   2  11     3669.44     3641.48    142.01 o 
   0   2  11      591.98      657.50     87.48 o 
   1   2  11     3208.88     3069.26    136.93 o 
   2   2  11      857.93      780.84     75.43 o 
   3   2  11     8006.47     7523.74    229.72 o 
   4   2  11     1990.36     1987.19    114.20 o 
   5   2  11     1762.45     1810.52    178.18 o 
   6   2  11     2840.45     2894.74    137.62 o 
   7   2  11     3600.64     3446.02    166.90 o 
   8   2  11     3383.51     3439.62    126.38 o 
   9   2  11     5749.87     5769.35    173.54 o 
  10   2  11      885.04     1055.68     81.88 o 
 -10   3  11     1051.91      959.15     96.30 o 
  -9   3  11    11553.55    11502.51    315.84 o 
  -8   3  11      770.42      836.05    191.28 o 
  -7   3  11    11304.77    11130.52    298.59 o 
  -6   3  11      884.27      883.44     82.39 o 
  -5   3  11    16559.72    16117.22    385.67 o 
  -4   3  11      554.90      602.63     69.33 o 
  -3   3  11    22411.29    21315.29    536.45 o 
  -2   3  11     1363.54     1469.57     95.26 o 
  -1   3  11    12338.92    12046.00    306.93 o 
   0   3  11      394.59      377.44     59.60 o 
   1   3  11    12542.87    12739.49    605.28 o 
   2   3  11     1305.09     1301.41     93.26 o 
   3   3  11    20017.10    19809.86    456.89 o 
   4   3  11      587.27      558.22     69.15 o 
   5   3  11    16095.77    16165.05    390.44 o 
   6   3  11      738.09      689.88     77.64 o 
   7   3  11    10834.73    10222.76    263.87 o 
   8   3  11      716.61      715.65     66.60 o 
   9   3  11    10450.68    10526.84    374.10 o 
  10   3  11     1168.37     1272.33     89.46 o 
 -10   4  11      909.90      851.54     91.76 o 
  -9   4  11     3624.26     3417.60    158.52 o 
  -8   4  11     3347.68     3279.92    149.81 o 
  -7   4  11     2814.45     2650.63    133.28 o 
  -6   4  11     1961.40     1997.75    159.96 o 
  -5   4  11     4406.64     4097.82    158.17 o 
  -4   4  11     1992.28     2077.18    119.28 o 
  -3   4  11     5583.41     5468.30    183.88 o 
  -2   4  11     1816.00     1629.13     98.91 o 
  -1   4  11     6044.16     5788.07    188.36 o 
   0   4  11     2275.90     2382.25    115.76 o 
   1   4  11     6400.49     6129.64    193.58 o 
   2   4  11     1761.30     1666.27    128.18 o 
   3   4  11     5406.06     5394.33    183.83 o 
   4   4  11     1935.28     1867.75    108.35 o 
   5   4  11     4209.73     4231.09    167.18 o 
   6   4  11     2150.80     2133.34     94.90 o 
   7   4  11     2688.96     2750.76    110.17 o 
   8   4  11     3339.38     3193.69    123.69 o 
   9   4  11     3695.10     3644.12    159.96 o 
  10   4  11      941.91      987.34     81.63 o 
 -10   5  11     3116.86     2693.92    218.67 o 
  -9   5  11     9573.37     9096.25    276.55 o 
  -8   5  11     4776.54     4641.16    182.26 o 
  -7   5  11    11877.04    12382.66    322.72 o 
  -6   5  11    13382.33    13310.54    335.01 o 
  -5   5  11    13759.58    13228.98    332.42 o 
  -4   5  11    10678.43    10499.38    417.69 o 
  -3   5  11    24011.29    23456.61    872.33 o 
  -2   5  11    13885.81    13555.96    332.49 o 
  -1   5  11    17721.47    17007.81    393.86 o 
   0   5  11    14234.88    13999.25    340.32 o 
   1   5  11    17769.43    17239.62    395.91 o 
   2   5  11    14304.72    13770.98    471.43 o 
   3   5  11    25132.47    24518.32   1191.36 o 
   4   5  11    10350.44    10850.11    292.18 o 
   5   5  11    13885.11    13405.86    368.92 o 
   6   5  11    13230.61    12890.46    273.83 o 
   7   5  11    12209.18    12084.70    232.60 o 
   8   5  11     4952.64     4939.23    136.34 o 
   9   5  11     9756.35     9461.16    204.40 o 
  10   5  11     3080.26     3077.29    131.87 o 
 -10   6  11     1763.20     1843.10    187.70 o 
  -9   6  11     4808.82     5149.08    296.70 o 
  -8   6  11     2239.88     2305.95    198.31 o 
  -7   6  11     2838.85     2862.56    208.07 o 
  -6   6  11     1963.90     1862.69    172.03 o 
  -5   6  11     4330.31     4452.35    169.89 o 
  -4   6  11      772.34      920.68     82.87 o 
  -3   6  11     9817.69     9701.21    306.07 o 
  -2   6  11     4109.16     4162.35    156.05 o 
  -1   6  11     2798.95     2680.73    123.42 o 
   0   6  11     5463.12     5413.79    212.40 o 
   1   6  11     2847.19     2746.36    126.02 o 
   2   6  11     4111.05     4232.87    160.50 o 
   3   6  11     9512.53     9605.03    311.21 o 
   4   6  11      799.19      731.05     63.57 o 
   5   6  11     4322.00     4351.08    120.78 o 
   6   6  11     1966.28     1783.81     80.49 o 
   7   6  11     2691.49     2692.84     99.41 o 
   8   6  11     2256.18     2080.63     91.30 o 
   9   6  11     4911.02     5027.95    167.86 o 
  10   6  11     1689.13     1828.38    106.21 o 
 -10   7  11     1316.03     1238.83    167.78 o 
  -9   7  11     8264.25     9090.41    404.95 o 
  -8   7  11     1988.59     2490.60    199.15 o 
  -7   7  11     4218.37     4190.92    261.51 o 
  -6   7  11     2663.90     2564.17    204.25 o 
  -5   7  11     8382.94     8484.82    252.54 o 
  -4   7  11     1433.55     1403.10    101.46 o 
  -3   7  11    10642.82    10243.06    358.27 o 
  -2   7  11      389.76      447.78     68.99 o 
  -1   7  11    10840.11    10527.49    295.94 o 
   0   7  11       23.57       58.90    148.05 o 
   1   7  11    10902.31    10654.51    301.19 o 
   2   7  11      496.14      582.81     78.35 o 
   3   7  11    10365.26     9747.02    227.07 o 
   4   7  11     1462.58     1501.39     72.30 o 
   5   7  11     8205.21     8297.06    179.58 o 
   6   7  11     2878.53     2817.07    100.19 o 
   7   7  11     4246.29     4422.43    182.00 o 
   8   7  11     2121.43     2108.54    110.47 o 
   9   7  11     8054.78     7603.66    243.69 o 
  10   7  11     1293.34     1069.61     89.12 o 
 -10   8  11     1431.42     1669.30    190.66 o 
  -9   8  11     2720.49     2692.07    224.59 o 
  -8   8  11      227.01      261.80     96.59 o 
  -7   8  11     1323.12     1529.07    169.05 o 
  -6   8  11     1805.74     1806.69    175.42 o 
  -5   8  11     3614.14     3703.04    157.66 o 
  -4   8  11     3853.05     3695.20    161.95 o 
  -3   8  11     4140.93     4015.68    168.68 o 
  -2   8  11      659.35      672.44    126.88 o 
  -1   8  11     3519.94     3680.85    160.21 o 
   0   8  11     5816.82     5633.80    204.44 o 
   1   8  11     3349.51     3168.45    153.08 o 
   2   8  11      595.56      713.43     84.17 o 
   3   8  11     4183.07     4313.59    141.91 o 
   4   8  11     3784.53     3811.87    135.77 o 
   5   8  11     3442.57     3439.26    132.40 o 
   6   8  11     1794.97     1684.81     97.17 o 
   7   8  11     1361.90     1410.26     92.73 o 
   8   8  11      257.96      278.41     56.93 o 
   9   8  11     2700.45     2684.19    125.93 o 
  10   8  11     1441.78     1536.07    104.67 o 
 -10   9  11     1959.29     1762.61    194.48 o 
  -9   9  11     6454.03     6195.66    339.14 o 
  -8   9  11     3710.89     3920.21    364.47 o 
  -7   9  11     6512.49     6516.37    241.61 o 
  -6   9  11     5355.14     5448.14    215.17 o 
  -5   9  11     8275.35     8112.06    287.85 o 
  -4   9  11     8429.83     8445.14    218.87 o 
  -3   9  11     9994.40    10449.38    249.52 o 
  -2   9  11     7376.80     7484.60    212.83 o 
  -1   9  11    10663.85    11084.11    437.78 o 
   0   9  11    14220.23    14647.32    382.75 o 
   1   9  11    10044.11    10656.82    574.75 o 
   2   9  11     7233.70     7218.82    252.16 o 
   3   9  11    10315.64    10396.76    247.80 o 
   4   9  11     8657.01     8393.85    218.39 o 
   5   9  11     7928.67     7926.85    214.90 o 
   6   9  11     5344.94     5566.38    180.61 o 
   7   9  11     6849.31     7000.41    203.88 o 
   8   9  11     3639.86     3622.09    147.48 o 
   9   9  11     6443.64     6238.82    199.08 o 
  10   9  11     2004.32     2136.46    121.76 o 
  -9  10  11     1085.05      693.11    142.77 o 
  -8  10  11     1004.97     1021.99    191.92 o 
  -7  10  11     1031.97     1276.44    116.97 o 
  -6  10  11     1534.14     1357.04    116.21 o 
  -5  10  11     1837.57     1747.48    237.06 o 
  -4  10  11      623.15      841.74     93.47 o 
  -3  10  11     1719.77     2066.33    106.40 o 
  -2  10  11     1756.89     1810.53    101.92 o 
  -1  10  11     1720.39     1821.27    108.80 o 
   0  10  11     2013.35     2035.10    106.38 o 
   1  10  11     1724.60     1864.54    125.26 o 
   2  10  11     1626.81     1771.83    124.30 o 
   3  10  11     1721.70     1700.94    124.58 o 
   4  10  11      597.38      641.46    105.43 o 
   5  10  11     1807.39     1828.38    104.62 o 
   6  10  11     1574.25     1541.80     99.31 o 
   7  10  11     1038.67     1080.84     89.12 o 
   8  10  11      991.59      979.13     95.58 o 
   9  10  11     1143.58     1153.96     96.41 o 
  10  10  11      987.35      999.83     94.96 o 
  -9  11  11     4001.30     4188.38    293.69 o 
  -8  11  11      243.59      270.70    116.50 o 
  -7  11  11     5045.86     5053.19    317.04 o 
  -6  11  11     1809.65     1521.93    184.31 o 
  -5  11  11     5730.02     5878.17    339.54 o 
  -4  11  11      808.30      809.24    116.72 o 
  -3  11  11     5171.28     5111.40    170.02 o 
  -2  11  11      847.06      895.16     95.06 o 
  -1  11  11     5991.76     5844.13    183.12 o 
   0  11  11      902.86      961.15     81.66 o 
   1  11  11     5897.35     5988.84    225.17 o 
   2  11  11      805.47      701.08     93.07 o 
   3  11  11     5009.42     4878.76    165.75 o 
   4  11  11      745.73      886.12     81.25 o 
   5  11  11     5859.81     6060.29    191.20 o 
   6  11  11     1773.37     1809.46    109.18 o 
   7  11  11     5136.71     5000.45    187.87 o 
   8  11  11      260.58      330.30     65.81 o 
   9  11  11     3587.02     4017.95    165.29 o 
   0   0  12     8737.35     8417.36    349.95 o 
   1   0  12     2392.77     2397.65    129.45 o 
   2   0  12    65125.57    65673.98   1237.52 o 
   3   0  12     1639.04     1431.44    101.80 o 
   4   0  12     2724.75     2511.06    132.37 o 
   5   0  12     1309.72     1321.63     99.91 o 
   6   0  12    25685.32    24929.23    557.81 o 
   7   0  12     2342.80     1896.43    121.46 o 
   8   0  12      573.67      521.44     79.78 o 
   9   0  12     2332.60     2493.40    142.74 o 
  10   0  12     3415.46     3278.47    200.66 o 
  11   0  12     3611.92     3739.98    299.83 o 
 -11   1  12      189.51      180.34     66.17 o 
 -10   1  12     1746.86     1775.01    127.07 o 
  -9   1  12      685.28      884.12     94.94 o 
  -8   1  12    13404.15    13050.06    354.69 o 
  -7   1  12      799.55      865.43    116.93 o 
  -6   1  12     2371.00     2312.06    177.13 o 
  -5   1  12     1892.10     1890.86    116.39 o 
  -4   1  12    10478.38    10757.40    293.55 o 
  -3   1  12     1496.73     1524.90    102.94 o 
  -2   1  12     6198.30     5838.14    200.58 o 
  -1   1  12      556.54      652.37     75.43 o 
   0   1  12     5162.45     5139.02    266.87 o 
   1   1  12      545.53      671.38     73.71 o 
   2   1  12     6081.03     6168.71    203.41 o 
   3   1  12     1604.18     1784.25    114.61 o 
   4   1  12    10532.48    10180.21    289.35 o 
   5   1  12     1933.80     1943.81    193.64 o 
   6   1  12     2427.70     2224.65    169.93 o 
   7   1  12      827.77      931.55     96.81 o 
   8   1  12    13026.88    12860.55    356.45 o 
   9   1  12      681.18      758.12    163.32 o 
  10   1  12     1814.07     1911.20    134.65 o 
  11   1  12      184.43      230.14     67.89 o 
 -11   2  12      375.84      359.73     78.26 o 
 -10   2  12    11505.02    11597.41    340.58 o 
  -9   2  12      934.55     1019.96    108.03 o 
  -8   2  12    13645.06    13859.84    372.58 o 
  -7   2  12      867.70      904.29     91.29 o 
  -6   2  12     5686.48     5778.32    280.23 o 
  -5   2  12     2944.68     2788.47    137.22 o 
  -4   2  12    12691.71    13214.44    334.14 o 
  -3   2  12     5183.34     5291.78    188.35 o 
  -2   2  12      187.19      260.07     58.43 o 
  -1   2  12     4926.72     4650.99    356.10 o 
   0   2  12    11148.26    10902.81    292.82 o 
   1   2  12     5058.81     5018.26    331.73 o 
   2   2  12      110.87      183.12    112.68 o 
   3   2  12     5170.94     5333.04    191.29 o 
   4   2  12    12323.57    12143.63    329.92 o 
   5   2  12     3233.36     3481.28    154.59 o 
   6   2  12     5827.39     5775.96    208.05 o 
   7   2  12      746.12      959.06     93.16 o 
   8   2  12    14054.67    14436.30    382.45 o 
   9   2  12      904.08      912.97     97.59 o 
  10   2  12    11562.95    11644.67    347.79 o 
  11   2  12      344.09      496.01     92.77 o 
 -11   3  12       97.74       42.66     53.16 o 
 -10   3  12     1344.49     1321.53    252.51 o 
  -9   3  12     1147.15     1189.29    103.74 o 
  -8   3  12     8799.17     8771.76    269.08 o 
  -7   3  12       75.70       54.95     53.59 o 
  -6   3  12     1060.97      960.71     90.82 o 
  -5   3  12     2393.98     2351.76    126.03 o 
  -4   3  12    13402.82    14102.16    351.55 o 
  -3   3  12      195.80      237.35     78.79 o 
  -2   3  12     2310.15     2368.83    221.20 o 
  -1   3  12      919.62     1007.82     85.36 o 
   0   3  12     3991.37     4027.11    176.12 o 
   1   3  12      971.52      936.69     84.18 o 
   2   3  12     2217.79     2156.16    117.57 o 
   3   3  12      176.79      183.25     53.24 o 
   4   3  12    13805.25    13380.82    350.09 o 
   5   3  12     2486.17     2354.43    137.93 o 
   6   3  12     1207.66     1281.96    100.17 o 
   7   3  12       80.02      100.23     50.36 o 
   8   3  12     8603.62     8252.01    271.82 o 
   9   3  12     1210.98     1306.67    112.19 o 
  10   3  12     1344.98     1438.95    120.54 o 
  11   3  12       92.64       38.13     56.08 o 
 -11   4  12     2094.22     1804.08    156.56 o 
 -10   4  12     3922.00     3755.34    175.64 o 
  -9   4  12      592.78      655.88     85.67 o 
  -8   4  12     1581.36     1380.43    109.53 o 
  -7   4  12     1050.51     1105.29    117.14 o 
  -6   4  12    26027.40    24940.62    765.14 o 
  -5   4  12      519.54      653.77     90.24 o 
  -4   4  12     9836.73     9386.70    269.48 o 
  -3   4  12     2019.66     1873.32    200.43 o 
  -2   4  12    55671.52    55017.14   1062.05 o 
  -1   4  12     2061.62     1827.17    111.23 o 
   0   4  12     6633.19     6343.23    207.03 o 
   1   4  12     2088.16     2074.70    115.04 o 
   2   4  12    56061.10    56007.64   1066.95 o 
   3   4  12     2100.40     2023.27    117.64 o 
   4   4  12     9874.87     9494.35    284.42 o 
   5   4  12      638.38      569.58    102.73 o 
   6   4  12    25955.75    25395.35    565.74 o 
   7   4  12      973.89      980.94     96.73 o 
   8   4  12     1715.32     1579.41    118.29 o 
   9   4  12      639.40      727.96     77.75 o 
  10   4  12     3866.93     3846.42    148.27 o 
  11   4  12     2157.73     2068.62    130.92 o 
 -11   5  12     1186.82      968.93    159.72 o 
 -10   5  12      411.77      506.66    124.12 o 
  -9   5  12     1108.48     1145.60    156.33 o 
  -8   5  12     3276.80     3290.84    156.98 o 
  -7   5  12     3728.82     3826.90    166.13 o 
  -6   5  12      931.59      972.42    120.96 o 
  -5   5  12      635.51      600.53     75.16 o 
  -4   5  12     3415.60     3511.08    220.59 o 
  -3   5  12     1118.99     1283.74    143.20 o 
  -2   5  12     1957.22     1978.01    113.24 o 
  -1   5  12        2.57       44.32     42.03 o 
   0   5  12     1918.11     1969.40    110.98 o 
   1   5  12        3.16       -5.07     53.59 o 
   2   5  12     2106.31     2200.35    119.57 o 
   3   5  12     1060.78     1148.35     92.89 o 
   4   5  12     3353.11     3227.74    147.34 o 
   5   5  12      517.69      461.10     73.05 o 
   6   5  12      863.04      667.09     81.54 o 
   7   5  12     3664.62     3817.55    140.80 o 
   8   5  12     3295.47     3424.17    136.56 o 
   9   5  12     1065.36     1006.41     92.12 o 
  10   5  12      407.79      419.65     65.95 o 
  11   5  12     1211.37     1030.42     91.11 o 
 -11   6  12      900.91     1161.66    172.43 o 
 -10   6  12    10863.38    10548.81    475.04 o 
  -9   6  12      430.50      381.69    112.26 o 
  -8   6  12    10299.64    10721.46    462.74 o 
  -7   6  12      305.77      475.73    119.04 o 
  -6   6  12     3344.52     3518.33    234.78 o 
  -5   6  12      105.71       88.87     49.98 o 
  -4   6  12    14340.10    14266.05    527.55 o 
  -3   6  12      679.53      838.41    126.67 o 
  -2   6  12      568.05      654.06    104.64 o 
  -1   6  12     1525.21     1419.90    169.06 o 
   0   6  12    14990.95    14975.91    365.88 o 
   1   6  12     1569.64     1566.47    101.21 o 
   2   6  12      564.52      562.03     71.75 o 
   3   6  12      721.97      812.60    137.90 o 
   4   6  12    13965.05    13869.66    296.53 o 
   5   6  12       62.71       50.72     39.08 o 
   6   6  12     3381.57     3497.00    134.28 o 
   7   6  12      316.38      333.67     56.79 o 
   8   6  12    10474.89    10683.72    261.61 o 
   9   6  12      442.49      475.78     57.64 o 
  10   6  12    10754.42    10552.37    268.85 o 
  11   6  12      971.17      908.65     87.95 o 
 -11   7  12       36.76       34.31     85.99 o 
 -10   7  12      858.49      894.33    158.45 o 
  -9   7  12     1635.89     1574.86    183.88 o 
  -8   7  12     4689.15     5112.46    303.90 o 
  -7   7  12     2040.46     2007.57    193.22 o 
  -6   7  12      481.24      512.60    119.04 o 
  -5   7  12     2888.84     3135.70    174.59 o 
  -4   7  12     2560.54     2540.89    137.28 o 
  -3   7  12      633.29      653.57     82.83 o 
  -2   7  12     1210.40     1348.25    106.20 o 
  -1   7  12      308.33      252.69     62.79 o 
   0   7  12      136.48      134.99    250.57 o 
   1   7  12      296.57      218.26     60.19 o 
   2   7  12     1135.82     1106.95    187.26 o 
   3   7  12      510.07      524.05    125.82 o 
   4   7  12     2567.03     2706.13    199.16 o 
   5   7  12     2777.98     2669.18    116.53 o 
   6   7  12      546.36      529.90     66.37 o 
   7   7  12     2010.68     2054.15    107.80 o 
   8   7  12     4722.84     4822.06    165.75 o 
   9   7  12     1581.20     1627.11    142.54 o 
  10   7  12      894.94      921.45     87.40 o 
  11   7  12       29.65       -7.32     47.34 o 
 -11   8  12      547.64      662.57    148.27 o 
 -10   8  12     4534.62     4496.78    300.07 o 
  -9   8  12      285.90      356.27    118.19 o 
  -8   8  12     1609.96     1499.02    179.65 o 
  -7   8  12      529.36      374.50    113.11 o 
  -6   8  12    10974.12    10360.94    458.11 o 
  -5   8  12      860.54      874.08     89.85 o 
  -4   8  12     1643.65     1607.68    116.57 o 
  -3   8  12     2485.41     2145.60    180.09 o 
  -2   8  12    27519.68    29286.98    637.72 o 
  -1   8  12     4120.04     4088.19    180.97 o 
   0   8  12     1418.54     1279.37    108.43 o 
   1   8  12     4135.47     4066.97    181.45 o 
   2   8  12    27560.75    28390.44   1112.74 o 
   3   8  12     2544.66     2527.55    146.33 o 
   4   8  12     1943.05     1876.82    265.46 o 
   5   8  12      861.42      800.08     96.15 o 
   6   8  12    11006.48    11312.70    349.52 o 
   7   8  12      471.57      525.94     87.91 o 
   8   8  12     1792.20     1814.28    108.37 o 
   9   8  12      315.53      428.23     70.59 o 
  10   8  12     4454.58     4114.55    164.54 o 
  11   8  12      558.18      506.93     80.13 o 
 -10   9  12      878.73      903.65    162.26 o 
  -9   9  12      355.80      423.21    124.97 o 
  -8   9  12     1638.54     1793.91    193.63 o 
  -7   9  12     1471.30     1443.49    173.71 o 
  -6   9  12      910.34     1137.94    154.21 o 
  -5   9  12      973.22      920.06    114.39 o 
  -4   9  12     1081.65     1051.68     99.53 o 
  -3   9  12     1457.14     1302.33    192.99 o 
  -2   9  12      120.55       55.95     57.05 o 
  -1   9  12      242.59      330.47    114.17 o 
   0   9  12      471.68      515.06     81.97 o 
   1   9  12      222.68      115.65     59.00 o 
   2   9  12      113.53       80.42     79.43 o 
   3   9  12     1518.83     1455.35    167.57 o 
   4   9  12     1076.51      972.67    103.50 o 
   5   9  12     1004.88     1071.04    109.64 o 
   6   9  12      904.07      860.14    114.39 o 
   7   9  12     1518.79     1414.27     98.81 o 
   8   9  12     1581.54     1466.63    103.28 o 
   9   9  12      363.67      312.70     65.52 o 
  10   9  12      871.28      874.53     92.37 o 
  -9  10  12     1651.73     1542.22    194.90 o 
  -8  10  12     8332.30     8252.80    409.16 o 
  -7  10  12      594.89      330.44    118.20 o 
  -6  10  12     3143.16     3051.53    238.16 o 
  -5  10  12     1540.21     1307.50    166.93 o 
  -4  10  12    12892.05    13128.80    360.92 o 
  -3  10  12     1814.12     1889.00    224.35 o 
  -2  10  12     1289.75     1265.02    110.48 o 
  -1  10  12     1738.14     1634.98    122.99 o 
   0  10  12    15780.18    16191.84    426.16 o 
   1  10  12     1738.98     1753.47    162.70 o 
   2  10  12     1319.60     1177.96    111.87 o 
   3  10  12     1856.13     1613.31    155.50 o 
   4  10  12    12841.66    12591.20    372.66 o 
   5  10  12     1512.38     1343.08    120.28 o 
   6  10  12     3212.52     3029.06    186.25 o 
   7  10  12      577.40      614.20     84.49 o 
   8  10  12     8176.46     8312.55    239.79 o 
   9  10  12     1653.36     1689.02    115.70 o 
  -8  11  12     1533.91     1521.02    194.89 o 
  -7  11  12      922.56     1191.74    173.70 o 
  -6  11  12     2375.77     2658.02    236.86 o 
  -5  11  12      431.55      288.07    112.26 o 
  -4  11  12     1670.80     1500.69    101.06 o 
  -3  11  12     1305.16     1214.15     92.80 o 
  -2  11  12     2716.67     2847.67    129.64 o 
  -1  11  12      177.06      162.95     69.05 o 
   0  11  12     1987.71     1977.22    247.02 o 
   1  11  12      197.18       94.30     59.26 o 
   2  11  12     2722.98     3014.56    165.70 o 
   3  11  12     1292.67     1603.92    128.50 o 
   4  11  12     1801.67     1709.58    229.86 o 
   5  11  12      477.30      411.26    117.77 o 
   6  11  12     2333.85     2457.86    128.01 o 
   7  11  12      989.19     1086.43     99.62 o 
   8  11  12     1523.93     1726.39    117.04 o 
  -6  12  12     4446.16     4462.79    311.51 o 
  -5  12  12     1032.98      909.17    166.50 o 
  -4  12  12     1643.87     1588.03    130.38 o 
  -3  12  12     2283.67     2106.79    147.81 o 
  -2  12  12     8382.85     9366.82    312.33 o 
  -1  12  12     3232.47     3402.75    180.08 o 
   0  12  12     1003.08     1223.11    169.46 o 
   1  12  12     3248.33     3025.71    248.75 o 
   2  12  12     8307.88     9417.26    450.72 o 
   3  12  12     2295.04     2366.92    155.32 o 
   4  12  12     1741.90     1696.93    138.41 o 
   5  12  12     1037.41      895.86    114.80 o 
   6  12  12     4349.57     4525.39    174.28 o 
   1   0  13     8928.99     9038.28    303.05 o 
   2   0  13       82.64       84.69     46.86 o 
   3   0  13     2334.99     2209.39    124.94 o 
   4   0  13     1088.87     1192.40     99.30 o 
   5   0  13      516.00      542.24     78.47 o 
   6   0  13     3073.21     3026.31    168.45 o 
   7   0  13      475.72      612.83     83.21 o 
   8   0  13     1078.67     1137.27    105.59 o 
   9   0  13       12.49       85.53     52.87 o 
  10   0  13     3318.46     3391.47    176.09 o 
  11   0  13     1920.63     2221.71    152.02 o 
  12   0  13      189.55      169.72    109.51 o 
 -12   1  13      131.78      124.07     68.25 o 
 -11   1  13     6463.46     7163.23    265.10 o 
 -10   1  13      278.13      222.84     69.39 o 
  -9   1  13     5190.43     5620.03    220.88 o 
  -8   1  13      318.54      325.21     70.67 o 
  -7   1  13     9173.31     9542.27    289.95 o 
  -6   1  13      652.23      664.78     84.64 o 
  -5   1  13     9558.21     9306.77    275.60 o 
  -4   1  13     2690.93     2714.99    206.80 o 
  -3   1  13    11170.74    11765.39    317.39 o 
  -2   1  13     1623.21     1549.23    107.41 o 
  -1   1  13    10523.59    10770.67    513.54 o 
   0   1  13     3990.38     4282.58    172.47 o 
   1   1  13    10252.54    10395.81    296.82 o 
   2   1  13     1628.75     1666.83    112.65 o 
   3   1  13    10656.23    11187.73    316.77 o 
   4   1  13     2395.46     2532.36    137.20 o 
   5   1  13     8971.46     8307.64    266.61 o 
   6   1  13      649.04      711.07     87.88 o 
   7   1  13     8632.23     8813.64    378.06 o 
   8   1  13      330.10      376.16    158.01 o 
   9   1  13     5166.57     5094.18    278.49 o 
  10   1  13      263.40      247.82     74.89 o 
  11   1  13     6284.81     6486.44    257.57 o 
  12   1  13      137.06      188.09    107.60 o 
 -12   2  13      609.83      709.91    101.79 o 
 -11   2  13      349.28      348.13     81.18 o 
 -10   2  13     2535.86     2506.73    151.08 o 
  -9   2  13     1284.08     1270.26    112.64 o 
  -8   2  13     2059.08     1939.63    127.18 o 
  -7   2  13      105.04      118.13     64.39 o 
  -6   2  13     2944.74     2723.54    146.80 o 
  -5   2  13     1678.55     1613.27    113.02 o 
  -4   2  13     1975.03     1907.40    120.36 o 
  -3   2  13     2088.72     1875.32    120.12 o 
  -2   2  13      948.18      866.34     87.05 o 
  -1   2  13     3367.60     3254.53    169.10 o 
   0   2  13      108.51      117.73     52.12 o 
   1   2  13     3408.19     3394.43    154.47 o 
   2   2  13      833.16      857.85    133.45 o 
   3   2  13     2331.50     2398.85    132.51 o 
   4   2  13     1927.86     1900.33    180.93 o 
   5   2  13     1741.18     1750.85    237.91 o 
   6   2  13     2855.74     2887.03    151.02 o 
   7   2  13      113.35       47.11     51.19 o 
   8   2  13     2050.20     2168.01    167.16 o 
   9   2  13     1316.82     1283.18    115.03 o 
  10   2  13     2508.52     2162.91    147.54 o 
  11   2  13      374.60      352.55    123.49 o 
  12   2  13      627.14      509.64    135.14 o 
 -12   3  13      161.08      146.06     68.48 o 
 -11   3  13     4483.17     4707.59    210.51 o 
 -10   3  13      485.50      514.85     86.42 o 
  -9   3  13     6326.02     6326.51    466.11 o 
  -8   3  13     3413.47     3354.75    191.98 o 
  -7   3  13    11767.01    11976.72    341.42 o 
  -6   3  13     2258.70     2210.17    128.13 o 
  -5   3  13    14104.31    14089.59    366.36 o 
  -4   3  13     5919.15     5796.26    208.14 o 
  -3   3  13    13972.63    14190.21    783.47 o 
  -2   3  13     8064.92     8050.44    249.09 o 
  -1   3  13    11478.33    11615.63    318.73 o 
   0   3  13    11312.93    10571.89    295.69 o 
   1   3  13    12072.96    12417.02    335.21 o 
   2   3  13     8222.48     8085.59    333.34 o 
   3   3  13    15037.16    14265.93    369.68 o 
   4   3  13     5990.97     5900.72    308.64 o 
   5   3  13    14196.44    14028.10    372.40 o 
   6   3  13     2248.61     2192.60    131.36 o 
   7   3  13    12444.46    12541.72    349.03 o 
   8   3  13     3525.83     3575.76    173.34 o 
   9   3  13     6843.43     6782.06    249.08 o 
  10   3  13      436.38      429.93     82.46 o 
  11   3  13     4664.29     4875.79    176.17 o 
  12   3  13      155.87       69.05     90.65 o 
 -12   4  13      471.29      549.88    141.92 o 
 -11   4  13     1928.66     2149.61    145.44 o 
 -10   4  13     2770.48     2918.49    301.07 o 
  -9   4  13     1487.63     1422.90    132.19 o 
  -8   4  13     1784.35     1766.54    122.73 o 
  -7   4  13     1728.52     1836.39    165.67 o 
  -6   4  13     2517.50     2403.87    135.81 o 
  -5   4  13     2718.80     2747.50    140.66 o 
  -4   4  13     2352.70     2430.74    131.87 o 
  -3   4  13     1426.29     1267.90     98.81 o 
  -2   4  13      720.91      741.83     80.86 o 
  -1   4  13     2303.41     2313.00    126.49 o 
   0   4  13     1830.90     2004.31    118.67 o 
   1   4  13     2511.37     2810.48    138.11 o 
   2   4  13      797.03      755.89     83.01 o 
   3   4  13     1469.78     1365.18    103.84 o 
   4   4  13     2300.23     2250.60    130.11 o 
   5   4  13     2553.95     2633.29    142.42 o 
   6   4  13     2668.17     2788.86    147.28 o 
   7   4  13     1733.51     1823.89    125.19 o 
   8   4  13     1811.08     1988.66    264.60 o 
   9   4  13     1528.38     1431.66    121.10 o 
  10   4  13     2581.71     2633.87    130.23 o 
  11   4  13     1971.67     2217.29    152.41 o 
  12   4  13      423.53      535.47    138.53 o 
 -11   5  13     6384.61     6040.28    357.78 o 
 -10   5  13     1811.01     1902.41    203.38 o 
  -9   5  13     4466.97     4746.48    304.31 o 
  -8   5  13     1111.62     1103.23    163.11 o 
  -7   5  13     8360.25     9384.92    420.65 o 
  -6   5  13     1154.56     1066.20    172.22 o 
  -5   5  13     5271.62     5202.86    194.03 o 
  -4   5  13      135.32      242.29     59.74 o 
  -3   5  13    10852.30    11192.15    399.82 o 
  -2   5  13       87.74      134.24     89.81 o 
  -1   5  13     6770.19     6726.99    222.88 o 
   0   5  13      725.83      759.72     96.59 o 
   1   5  13     6848.01     6966.67    318.00 o 
   2   5  13       88.19       67.25     57.82 o 
   3   5  13    10109.14    10473.71    448.14 o 
   4   5  13      109.44      256.11     61.88 o 
   5   5  13     5000.53     4842.59    194.97 o 
   6   5  13     1091.72     1034.51     99.43 o 
   7   5  13     7790.84     8107.85    272.32 o 
   8   5  13     1171.79     1088.74     88.07 o 
   9   5  13     4637.43     4872.57    172.02 o 
  10   5  13     1747.60     1754.05    109.61 o 
  11   5  13     5831.57     5565.98    416.04 o 
 -11   6  13     1166.14     1093.06    176.24 o 
 -10   6  13     1462.09     1711.25    197.44 o 
  -9   6  13      633.13      440.16    127.94 o 
  -8   6  13     1758.76     1867.67    195.33 o 
  -7   6  13     2627.12     2390.35    216.53 o 
  -6   6  13     1688.44     1861.31    189.39 o 
  -5   6  13     1136.51     1038.84    146.17 o 
  -4   6  13     1519.37     1516.40    171.17 o 
  -3   6  13     2634.88     2590.84    206.37 o 
  -2   6  13     6569.02     6710.21    337.91 o 
  -1   6  13     4818.65     4913.17    278.91 o 
   0   6  13      127.55      151.23     57.05 o 
   1   6  13     4651.01     4671.36    211.30 o 
   2   6  13     6678.30     6874.05    227.46 o 
   3   6  13     2718.41     2985.14    147.45 o 
   4   6  13     1603.34     1592.97     95.07 o 
   5   6  13     1013.24      935.06     78.28 o 
   6   6  13     1670.95     1910.27    106.56 o 
   7   6  13     2719.44     2836.98    126.58 o 
   8   6  13     1746.14     1832.58    108.57 o 
   9   6  13      606.09      586.15     74.49 o 
  10   6  13     1544.50     1699.92    140.23 o 
  11   6  13     1139.85     1220.56    221.79 o 
 -10   7  13      587.63      398.22    132.18 o 
  -9   7  13     4525.15     4723.55    310.24 o 
  -8   7  13     3054.51     2778.17    240.70 o 
  -7   7  13     6448.78     6384.42    353.98 o 
  -6   7  13     5302.53     5673.64    316.21 o 
  -5   7  13     8121.55     7966.35    264.37 o 
  -4   7  13     7198.38     7572.39    253.79 o 
  -3   7  13    10283.44     9861.46    392.13 o 
  -2   7  13     9719.12    10315.16    666.52 o 
  -1   7  13     8278.22     8733.73    282.59 o 
   0   7  13     8716.41     9087.04    320.82 o 
   1   7  13     8947.83     9120.67    289.53 o 
   2   7  13     9479.20    10090.35    312.28 o 
   3   7  13     9980.72     9915.70    468.04 o 
   4   7  13     7245.42     7345.36    260.68 o 
   5   7  13     8547.67     8687.53    287.39 o 
   6   7  13     5316.01     5309.60    221.05 o 
   7   7  13     6693.53     6959.00    236.01 o 
   8   7  13     3013.52     3135.90    138.21 o 
   9   7  13     4740.11     5237.86    228.47 o 
  10   7  13      571.70      576.72     97.92 o 
 -10   8  13     1778.87     1920.60    218.20 o 
  -9   8  13     1546.73     1650.25    195.74 o 
  -8   8  13      938.34     1007.46    160.99 o 
  -7   8  13      749.40      770.62    145.31 o 
  -6   8  13     1393.95     1518.90    177.10 o 
  -5   8  13      954.92      899.85     96.20 o 
  -4   8  13     2010.10     2012.64    235.59 o 
  -3   8  13      709.20      804.92     93.30 o 
  -2   8  13      487.69      409.39     78.93 o 
  -1   8  13     2077.17     2352.93    159.53 o 
   0   8  13     4624.91     4517.87    194.81 o 
   1   8  13     1999.37     2056.02    138.34 o 
   2   8  13      513.56      392.24     79.35 o 
   3   8  13      731.74      918.14    102.72 o 
   4   8  13     2047.21     2152.97    178.17 o 
   5   8  13      961.93      874.26    103.50 o 
   6   8  13     1383.64     1350.63    138.33 o 
   7   8  13      782.06      782.37    104.09 o 
   8   8  13      945.05     1012.74    115.30 o 
   9   8  13     1522.82     1577.75    139.39 o 
  10   8  13     1748.58     1850.88    148.42 o 
  -9   9  13     3750.83     3752.60    283.93 o 
  -8   9  13     1869.39     2000.71    213.97 o 
  -7   9  13     4987.37     5336.68    323.82 o 
  -6   9  13      957.68      997.29    160.14 o 
  -5   9  13     4578.08     4543.53    288.21 o 
  -4   9  13     1432.46     1314.26    114.69 o 
  -3   9  13     6214.30     6150.58    233.40 o 
  -2   9  13      936.18     1020.64    217.97 o 
  -1   9  13     5638.62     5858.95    374.51 o 
   0   9  13      372.51      208.35     69.39 o 
   1   9  13     5921.43     5805.69    228.86 o 
   2   9  13      930.22      914.13    104.52 o 
   3   9  13     6200.47     6346.94    243.25 o 
   4   9  13     1387.19     1081.05    113.81 o 
   5   9  13     4783.85     4850.93    216.53 o 
   6   9  13      970.60     1165.38    121.59 o 
   7   9  13     4657.94     4899.72    225.66 o 
   8   9  13     1940.78     1891.37    148.30 o 
   9   9  13     3748.27     3695.29    197.39 o 
  -8  10  13     2475.73     2497.43    235.17 o 
  -7  10  13      476.91      394.83    130.48 o 
  -6  10  13      986.06     1081.60    164.38 o 
  -5  10  13      285.12      289.34    108.87 o 
  -4  10  13      537.65      479.38     84.95 o 
  -3  10  13      325.05      275.30     73.45 o 
  -2  10  13     2997.74     3235.85    170.95 o 
  -1  10  13      571.71      504.11     89.71 o 
   0  10  13      258.48      117.58     62.71 o 
   1  10  13      521.15      537.54    117.14 o 
   2  10  13     3039.91     3347.39    176.78 o 
   3  10  13      343.04      405.88     82.30 o 
   4  10  13      539.80      520.33     92.86 o 
   5  10  13      287.31      281.08     77.80 o 
   6  10  13      943.34     1129.25    123.27 o 
   7  10  13      500.57      442.67     94.01 o 
   8  10  13     2465.50     2439.15    168.83 o 
  -4  11  13     1764.45     1665.02    167.36 o 
  -3  11  13     5330.24     5580.42    226.20 o 
  -2  11  13     3349.52     3874.78    264.22 o 
  -1  11  13     5297.91     6144.85    243.07 o 
   0  11  13     1128.66     1207.26    120.57 o 
   1  11  13     5494.84     5722.56    237.91 o 
   2  11  13     3380.58     3593.48    189.68 o 
   3  11  13     5225.28     5250.25    231.93 o 
   4  11  13     1891.75     1935.86    153.38 o 
   5  11  13     3751.31     4099.21    207.06 o 
   6  11  13     1018.10     1017.94    162.26 o 
  -3  12  13        0.22       32.19     73.71 o 
  -2  12  13      549.56      596.48    132.60 o 
  -1  12  13       96.19      195.71     99.97 o 
   0  12  13     1306.61     1293.47    176.25 o 
   1  12  13       89.71       63.54     91.08 o 
   2  12  13      534.73      570.00     98.10 o 
   3  12  13        5.65       27.92     65.68 o 
   4  12  13     1035.51      987.25    118.78 o 
   0   0  14      207.10      183.01     79.64 o 
   1   0  14      617.80      554.04    112.05 o 
   2   0  14     4903.30     4568.90    186.85 o 
   3   0  14      255.35      213.37     71.38 o 
   4   0  14     2227.11     2413.49    140.97 o 
   5   0  14     2114.56     1894.30    126.89 o 
   6   0  14     5501.24     5825.48    222.41 o 
   7   0  14      847.74      758.08    138.75 o 
   8   0  14     8186.39     8669.91    290.38 o 
   9   0  14       21.39      -19.32     51.89 o 
  10   0  14     6749.17     7242.87    271.36 o 
  11   0  14      799.58      836.82    111.23 o 
 -11   1  14      323.06      342.51     86.26 o 
 -10   1  14     3842.87     4109.95    199.28 o 
  -9   1  14      127.59      139.70     64.16 o 
  -8   1  14     1224.07     1138.85    111.41 o 
  -7   1  14     1058.00     1099.32    106.19 o 
  -6   1  14    11259.37    11290.99    458.56 o 
  -5   1  14      289.93      244.64     92.99 o 
  -4   1  14      845.38      965.97     98.47 o 
  -3   1  14     1763.42     1894.73    122.98 o 
  -2   1  14     2524.57     2549.04    140.08 o 
  -1   1  14     1692.45     1965.45    125.92 o 
   0   1  14     3049.46     2940.87    150.87 o 
   1   1  14     1616.01     2009.70    292.57 o 
   2   1  14     2711.85     2818.45    144.10 o 
   3   1  14     1725.33     1873.96    125.36 o 
   4   1  14      860.11      825.16    113.12 o 
   5   1  14      330.06      373.68     92.99 o 
   6   1  14    10941.73    10896.51    327.68 o 
   7   1  14     1038.84     1049.48    108.42 o 
   8   1  14     1241.83     1419.63    121.77 o 
   9   1  14      131.85      115.93     61.72 o 
  10   1  14     3893.68     3989.63    270.81 o 
  11   1  14      346.29      400.22     87.32 o 
 -11   2  14      337.13      345.77     83.56 o 
 -10   2  14      808.40      912.96    106.58 o 
  -9   2  14     1676.45     1707.82    131.11 o 
  -8   2  14     8276.98     8140.61    467.49 o 
  -7   2  14     1256.37     1416.43    115.71 o 
  -6   2  14     1653.28     1430.17    115.82 o 
  -5   2  14     4043.54     3428.18    166.89 o 
  -4   2  14    31800.06    31819.00    694.30 o 
  -3   2  14     3183.91     3077.80    154.10 o 
  -2   2  14     2882.21     2415.85    196.21 o 
  -1   2  14     1927.97     1827.39    121.32 o 
   0   2  14    46939.41    47273.92    947.67 o 
   1   2  14     1898.93     1743.72    144.06 o 
   2   2  14     3327.51     3312.00    155.14 o 
   3   2  14     3117.02     3049.18    214.86 o 
   4   2  14    32197.93    32631.48    701.17 o 
   5   2  14     4227.21     4103.98    179.69 o 
   6   2  14     1831.89     1773.08    127.23 o 
   7   2  14     1238.10     1338.51    144.05 o 
   8   2  14     8592.72     8413.58    556.13 o 
   9   2  14     1666.47     1556.35    139.18 o 
  10   2  14      823.05      742.34    103.98 o 
  11   2  14      351.13      418.24     97.43 o 
 -11   3  14      241.70      175.36     70.46 o 
 -10   3  14     2433.18     2605.50    208.90 o 
  -9   3  14     1009.22     1162.53    114.44 o 
  -8   3  14      521.38      565.54     86.91 o 
  -7   3  14      189.31      152.53     63.35 o 
  -6   3  14     5618.05     5355.39    409.70 o 
  -5   3  14     1138.79     1206.14    104.64 o 
  -4   3  14     1146.31     1144.20    100.26 o 
  -3   3  14       34.30       20.47     50.62 o 
  -2   3  14     2662.80     2462.03    139.29 o 
  -1   3  14     1012.00     1231.61    102.67 o 
   0   3  14      322.59      354.52     69.91 o 
   1   3  14     1008.64     1105.93     99.62 o 
   2   3  14     2688.54     2786.65    188.36 o 
   3   3  14       39.76        4.76     46.62 o 
   4   3  14     1186.54     1068.49    102.11 o 
   5   3  14     1006.89     1148.92    149.34 o 
   6   3  14     5516.48     5608.00    219.20 o 
   7   3  14      186.53      202.09     64.85 o 
   8   3  14      514.91      500.40     85.71 o 
   9   3  14     1085.78      917.45    108.88 o 
  10   3  14     2461.31     2217.01    155.70 o 
  11   3  14      246.66      304.60     85.47 o 
 -11   4  14       68.74       65.24    102.09 o 
 -10   4  14     5120.38     5748.47    232.45 o 
  -9   4  14      310.55      286.16    113.96 o 
  -8   4  14     7847.80     8247.87    277.96 o 
  -7   4  14       55.88       11.04     53.24 o 
  -6   4  14     7082.78     7625.60    255.18 o 
  -5   4  14       95.85       75.81     53.53 o 
  -4   4  14     1493.52     1570.74    136.85 o 
  -3   4  14      796.91      833.07     89.03 o 
  -2   4  14     6668.20     6491.76    224.71 o 
  -1   4  14      876.30      879.67     90.31 o 
   0   4  14       46.48       17.84     46.02 o 
   1   4  14      815.00      816.68     89.51 o 
   2   4  14     6949.59     6587.54    262.66 o 
   3   4  14      810.52      693.79     85.17 o 
   4   4  14     1212.22     1288.08    108.65 o 
   5   4  14       88.24       73.22     53.42 o 
   6   4  14     6969.05     7137.73    254.79 o 
   7   4  14       56.25       62.44     54.51 o 
   8   4  14     7934.18     8544.85    288.81 o 
   9   4  14      269.51      265.06     75.04 o 
  10   4  14     5024.22     5313.87    189.14 o 
  11   4  14       50.63       17.61     66.15 o 
 -10   5  14     3059.11     2596.34    244.93 o 
  -9   5  14      144.67       61.00     88.96 o 
  -8   5  14      314.19      191.90    105.06 o 
  -7   5  14     1885.66     1910.91    198.29 o 
  -6   5  14     5134.58     5725.22    324.68 o 
  -5   5  14      396.93      348.01     73.03 o 
  -4   5  14      208.97      161.27     58.81 o 
  -3   5  14     1854.09     2019.24    124.95 o 
  -2   5  14      683.48      831.65     90.03 o 
  -1   5  14      178.15      132.85     81.12 o 
   0   5  14      639.03      592.96     88.33 o 
   1   5  14      171.82      207.73     60.53 o 
   2   5  14      760.34      745.49     86.85 o 
   3   5  14     1778.09     1619.81    267.99 o 
   4   5  14      196.48      189.93     60.06 o 
   5   5  14      413.05      396.53     85.15 o 
   6   5  14     5295.85     5333.54    215.25 o 
   7   5  14     1939.15     1797.36    130.78 o 
   8   5  14      282.79      330.68     62.19 o 
   9   5  14      126.83       48.07     47.02 o 
  10   5  14     3090.00     3321.86    149.68 o 
 -10   6  14     1487.60     1807.42    209.30 o 
  -9   6  14      312.96      407.53    130.05 o 
  -8   6  14     5376.45     5283.94    330.62 o 
  -7   6  14      106.29       35.58     87.27 o 
  -6   6  14     1359.31     1143.51    164.81 o 
  -5   6  14       37.38      180.88     99.55 o 
  -4   6  14    17399.49    17641.41    659.25 o 
  -3   6  14      667.66      538.88    127.94 o 
  -2   6  14     2345.21     2554.27    216.95 o 
  -1   6  14     1547.59     1545.21    177.53 o 
   0   6  14    25780.68    26907.06    874.15 o 
   1   6  14     1590.87     1631.97    117.06 o 
   2   6  14     2501.63     2574.44    141.78 o 
   3   6  14      744.00      660.74     84.87 o 
   4   6  14    17178.86    18303.11    455.15 o 
   5   6  14       34.97       -7.49     40.42 o 
   6   6  14     1325.66     1327.07    101.43 o 
   7   6  14      110.81      167.43     54.81 o 
   8   6  14     5630.40     5946.49    195.65 o 
   9   6  14      338.82      260.54     62.80 o 
  10   6  14     1538.31     1649.57    242.98 o 
  -9   7  14     1080.07      954.51    165.23 o 
  -8   7  14       68.75      138.10    105.48 o 
  -7   7  14      507.67      471.51    129.63 o 
  -6   7  14     2438.70     2161.45    209.75 o 
  -5   7  14      927.65      808.01     95.68 o 
  -4   7  14      171.84       46.87    111.41 o 
  -3   7  14      192.79      210.55     66.75 o 
  -2   7  14      433.37      369.35     79.43 o 
  -1   7  14       43.28       36.72     53.15 o 
   0   7  14       21.68       21.61     50.60 o 
   1   7  14       59.87       78.53     56.46 o 
   2   7  14      442.06      419.23     79.78 o 
   3   7  14      196.27      173.06     64.00 o 
   4   7  14      187.27      161.30     64.81 o 
   5   7  14      934.14      821.77    102.62 o 
   6   7  14     2347.92     2560.97    159.84 o 
   7   7  14      492.30      518.98     94.35 o 
   8   7  14       67.22      137.37     66.93 o 
   9   7  14     1110.48     1213.08    128.18 o 
  -8   8  14     3759.56     3728.89    284.36 o 
  -7   8  14      757.17      544.39    138.53 o 
  -6   8  14     8231.46     8266.81    418.92 o 
  -5   8  14      339.03      255.45    108.03 o 
  -4   8  14     1961.29     1889.66    134.72 o 
  -3   8  14     1766.33     1729.86    128.84 o 
  -2   8  14    10600.98    10646.69    326.85 o 
  -1   8  14     1279.99     1281.37    118.21 o 
   0   8  14       93.49       11.68     52.95 o 
   1   8  14     1401.65     1482.02    125.02 o 
   2   8  14    10513.42    10240.70    329.29 o 
   3   8  14     1763.99     1748.35    136.16 o 
   4   8  14     1980.23     1944.51    144.09 o 
   5   8  14      364.02      507.04     91.97 o 
   6   8  14     8164.38     8830.46    305.34 o 
   7   8  14      787.00      699.68    164.38 o 
   8   8  14     3709.00     3719.29    204.69 o 
  -7   9  14     1053.00     1029.07    170.74 o 
  -6   9  14     1412.28     1393.90    182.18 o 
  -5   9  14      743.30     1006.59    166.07 o 
  -4   9  14     1690.91     1619.45    130.53 o 
  -3   9  14      621.26      605.68     94.04 o 
  -2   9  14      867.93      877.65    104.40 o 
  -1   9  14        7.57       27.88     55.68 o 
   0   9  14     1024.82     1273.96    121.40 o 
   1   9  14        9.39       20.26     57.36 o 
   2   9  14      948.34      871.78    109.74 o 
   3   9  14      596.53      690.82    138.74 o 
   4   9  14     1765.83     1554.55    136.32 o 
   5   9  14      746.76      872.47    126.67 o 
   6   9  14     1366.84     1514.72    136.44 o 
   7   9  14     1057.73     1271.27    191.49 o 
  -6  10  14     2291.07     2595.69    239.40 o 
  -5  10  14      130.03       -1.27     93.62 o 
  -4  10  14     6705.00     7273.70    267.23 o 
  -3  10  14      797.68      863.53    178.57 o 
  -2  10  14     1635.76     1745.56    137.06 o 
  -1  10  14     1212.60     1255.08    122.07 o 
   0  10  14    10228.66    10040.92    330.00 o 
   1  10  14     1248.00     1205.02    123.75 o 
   2  10  14     1717.33     1557.67    136.82 o 
   3  10  14      760.06      787.02    177.51 o 
   4  10  14     6802.98     7269.46    331.09 o 
   5  10  14      153.78      136.71     70.14 o 
   6  10  14     2447.61     2661.88    175.77 o 
  -4  11  14      550.80      727.10    168.61 o 
  -3  11  14     1250.61     1303.53    123.58 o 
  -2  11  14      562.64      451.20     94.49 o 
  -1  11  14      313.12      252.31    118.40 o 
   0  11  14      160.32       88.30     66.93 o 
   1  11  14      338.02      338.24     84.63 o 
   2  11  14      557.14      586.05     98.70 o 
   3  11  14     1168.85     1389.97    145.74 o 
   4  11  14      555.79      489.20    100.50 o 
   1   0  15     1634.63     1629.69    120.29 o 
   2   0  15      647.29      803.76    152.09 o 
   3   0  15      958.49      997.23    101.93 o 
   4   0  15      690.33      645.11     89.02 o 
   5   0  15     1364.23     1278.21    172.65 o 
   6   0  15     1451.12     1513.37    123.26 o 
   7   0  15       43.74       74.70     61.99 o 
   8   0  15     2467.28     2379.91    295.76 o 
   9   0  15       12.33        5.19     57.10 o 
  10   0  15      217.99      287.63     78.62 o 
 -10   1  15      317.44      194.76     74.74 o 
  -9   1  15     5193.29     5373.13    443.78 o 
  -8   1  15      165.38      142.58     68.73 o 
  -7   1  15     6423.41     6224.56    242.70 o 
  -6   1  15      308.42      419.49     82.00 o 
  -5   1  15     8258.81     8870.68    294.26 o 
  -4   1  15     1699.73     1675.78    124.76 o 
  -3   1  15     7838.90     8132.54    318.02 o 
  -2   1  15     3529.97     3418.74    243.26 o 
  -1   1  15     7154.60     7408.60    401.10 o 
   0   1  15     1540.14     1569.01    120.28 o 
   1   1  15     7675.31     8092.32    265.64 o 
   2   1  15     3334.68     3029.07    163.37 o 
   3   1  15     7960.99     8020.25    269.25 o 
   4   1  15     1651.53     1757.54    128.78 o 
   5   1  15     9148.33     9428.11    300.18 o 
   6   1  15      345.68      476.27    107.81 o 
   7   1  15     6881.53     6756.88    254.05 o 
   8   1  15      177.75      139.48     66.15 o 
   9   1  15     5337.65     5904.31    242.02 o 
  10   1  15      322.99      293.68     78.79 o 
 -10   2  15      160.89      304.37     82.67 o 
  -9   2  15      331.77      363.64     87.27 o 
  -8   2  15     2953.56     2733.81    202.98 o 
  -7   2  15      194.50      220.11     69.45 o 
  -6   2  15      520.15      480.33     83.17 o 
  -5   2  15       12.73       34.53     52.72 o 
  -4   2  15      619.54      643.78    101.67 o 
  -3   2  15      773.04      724.53    111.21 o 
  -2   2  15      620.55      512.14     81.75 o 
  -1   2  15     1126.76     1454.52    116.02 o 
   0   2  15       37.18       91.97     56.21 o 
   1   2  15     1174.58     1128.36    104.39 o 
   2   2  15      663.06      589.23     85.60 o 
   3   2  15      768.98      800.37     94.45 o 
   4   2  15      627.95      499.66     82.49 o 
   5   2  15       11.95       -0.50     46.59 o 
   6   2  15      508.51      640.48     93.28 o 
   7   2  15      187.62       92.15     62.78 o 
   8   2  15     2808.99     2745.29    323.95 o 
   9   2  15      377.28      636.44    100.40 o 
  10   2  15      145.27      156.42     71.82 o 
 -10   3  15      384.84      262.36    140.01 o 
  -9   3  15     5994.94     6142.88    246.31 o 
  -8   3  15      609.28      314.96    193.60 o 
  -7   3  15     4947.41     4920.75    212.62 o 
  -6   3  15      380.89      392.86     78.40 o 
  -5   3  15    10454.64    11302.83    328.94 o 
  -4   3  15      465.59      464.71     81.63 o 
  -3   3  15     5964.99     6112.93    226.75 o 
  -2   3  15      629.50      736.53    222.20 o 
  -1   3  15     6788.98     7157.21    246.66 o 
   0   3  15      734.19      869.16     96.69 o 
   1   3  15     6551.05     6891.18    245.04 o 
   2   3  15      664.97      526.28     88.97 o 
   3   3  15     6394.10     6065.55    228.03 o 
   4   3  15      461.32      458.61     82.65 o 
   5   3  15     9287.91    10149.20    323.82 o 
   6   3  15      432.86      270.68     71.74 o 
   7   3  15     4997.66     4870.27    317.89 o 
   8   3  15      626.58      558.76    124.76 o 
   9   3  15     5484.66     6062.42    250.57 o 
  10   3  15      407.53      513.88     98.25 o 
  -9   4  15      896.92      883.32    166.50 o 
  -8   4  15     1117.32     1269.73    212.68 o 
  -7   4  15      552.14      627.70     94.75 o 
  -6   4  15     1438.02     1397.80    118.06 o 
  -5   4  15     1133.10     1213.05    148.07 o 
  -4   4  15     1463.43     1537.39    171.80 o 
  -3   4  15     1379.40     1293.35    182.18 o 
  -2   4  15      489.30      462.17     79.02 o 
  -1   4  15     2960.51     2907.99    154.89 o 
   0   4  15     2318.36     2687.06    148.32 o 
   1   4  15     2862.71     2956.76    180.31 o 
   2   4  15      482.24      451.93     77.89 o 
   3   4  15     1357.22     1284.59    111.41 o 
   4   4  15     1515.18     1582.59    123.45 o 
   5   4  15     1134.38     1212.16    113.82 o 
   6   4  15     1500.48     1474.53    123.25 o 
   7   4  15      534.01      467.67    126.03 o 
   8   4  15     1202.96     1115.31    119.11 o 
   9   4  15      935.30      890.62    111.95 o 
  -9   5  15     4372.21     4034.69    298.36 o 
  -8   5  15      637.43      660.46    148.27 o 
  -7   5  15     4879.25     5161.57    330.60 o 
  -6   5  15     3639.73     3616.18    266.14 o 
  -5   5  15     6569.77     6290.76    353.14 o 
  -4   5  15     3013.59     3255.34    252.56 o 
  -3   5  15     5438.09     5580.99    216.28 o 
  -2   5  15     5379.85     5220.05    209.96 o 
  -1   5  15     6637.85     6654.55    240.07 o 
   0   5  15     4786.74     4744.46    198.74 o 
   1   5  15     6857.13     7049.13    245.06 o 
   2   5  15     5367.22     5792.00    221.44 o 
   3   5  15     5559.82     5499.57    295.45 o 
   4   5  15     3130.46     3389.39    169.65 o 
   5   5  15     6568.91     6754.95    249.21 o 
   6   5  15     3646.83     3852.49    186.40 o 
   7   5  15     5207.69     5456.45    228.81 o 
   8   5  15      637.85      540.18     99.64 o 
   9   5  15     4585.13     4698.61    180.54 o 
  -8   6  15     1450.69     1733.27    205.06 o 
  -7   6  15     1108.74     1122.29    175.40 o 
  -6   6  15     1666.31     1514.27    186.85 o 
  -5   6  15      438.18      529.12    133.02 o 
  -4   6  15      896.90      897.73    152.52 o 
  -3   6  15     1112.84     1287.10    170.74 o 
  -2   6  15     1427.77     1406.63    178.37 o 
  -1   6  15      886.38      955.77    152.09 o 
   0   6  15      204.62      206.73     95.74 o 
   1   6  15      914.83      931.62    152.09 o 
   2   6  15     1471.60     1710.84    188.54 o 
   3   6  15     1121.90     1159.15    148.28 o 
   4   6  15      887.77      922.75    102.10 o 
   5   6  15      425.81      600.36     97.04 o 
   6   6  15     1676.79     1610.72    107.60 o 
   7   6  15     1059.97     1162.90     98.63 o 
   8   6  15     1425.95     1686.28    113.75 o 
  -7   7  15     3742.71     3139.40    263.59 o 
  -6   7  15      721.44      610.05    148.28 o 
  -5   7  15     6906.08     7541.47    390.87 o 
  -4   7  15      618.02      736.81     98.51 o 
  -3   7  15     4621.72     4702.84    282.70 o 
  -2   7  15      204.84      241.67     72.73 o 
  -1   7  15     5849.48     6069.08    239.63 o 
   0   7  15      128.33      221.76     75.14 o 
   1   7  15     5538.43     5609.40    235.44 o 
   2   7  15      181.59       86.37     62.82 o 
   3   7  15     5029.71     5300.60    358.58 o 
   4   7  15      618.97      682.64    104.23 o 
   5   7  15     6124.58     6946.87    393.38 o 
   6   7  15      669.17      602.89    101.46 o 
   7   7  15     3894.88     3932.64    202.72 o 
  -6   8  15     1587.82     1838.37    213.11 o 
  -5   8  15      967.79     1298.93    178.78 o 
  -4   8  15     2382.65     2594.70    162.72 o 
  -3   8  15      217.89      132.86     79.01 o 
  -2   8  15      172.14      225.09     73.48 o 
  -1   8  15     1293.94     1156.86    118.98 o 
   0   8  15     4663.75     4787.61    448.42 o 
   1   8  15     1323.73     1264.61    123.66 o 
   2   8  15      172.43      123.48     67.69 o 
   3   8  15      196.69      172.22     98.92 o 
   4   8  15     2401.40     2877.40    176.02 o 
   5   8  15      993.08      979.22    121.41 o 
   6   8  15     1609.37     1555.55    141.84 o 
  -5   9  15     6314.76     6590.38    382.36 o 
  -4   9  15     1780.37     1996.66    167.36 o 
  -3   9  15     4952.92     5061.27    226.56 o 
  -2   9  15     1535.02     1472.44    129.78 o 
  -1   9  15     5205.96     5270.10    233.62 o 
   0   9  15     2915.77     2845.29    173.14 o 
   1   9  15     4919.61     5195.02    233.39 o 
   2   9  15     1568.67     1472.59    135.11 o 
   3   9  15     5161.19     5412.35    381.04 o 
   4   9  15     1783.33     1864.23    150.77 o 
   5   9  15     6408.75     6530.06    271.87 o 
  -3  10  15      264.94      257.91     79.08 o 
  -2  10  15     2237.59     2598.16    167.81 o 
  -1  10  15        9.62      -29.76     58.90 o 
   0  10  15      332.17      307.77    103.37 o 
   1  10  15       10.36      -22.16     61.84 o 
   2  10  15     2209.31     2387.78    166.58 o 
   3  10  15      276.92      268.12     91.08 o 
   0   0  16     2376.18     2240.69    208.90 o 
   1   0  16     5208.92     4901.03    212.03 o 
   2   0  16    29325.78    30115.70    680.80 o 
   3   0  16     1387.81     1185.29    117.96 o 
   4   0  16     1576.57     1649.81    130.17 o 
   5   0  16     2144.66     1815.89    136.76 o 
   6   0  16    10274.16    10598.93    414.99 o 
   7   0  16     1115.57      913.81    130.91 o 
   8   0  16     1523.41     1233.24    197.86 o 
  -8   1  16     2621.70     2556.66    166.61 o 
  -7   1  16      775.03      787.05    104.86 o 
  -6   1  16      304.08      325.73     80.42 o 
  -5   1  16      372.91      549.49     89.93 o 
  -4   1  16     3616.81     3767.96    184.75 o 
  -3   1  16     1012.21     1158.09    113.03 o 
  -2   1  16      329.16      340.43     77.85 o 
  -1   1  16      714.98      913.40    207.80 o 
   0   1  16     1087.16     1083.87    108.74 o 
   1   1  16      677.47      741.42     96.29 o 
   2   1  16      317.21      323.85     78.33 o 
   3   1  16     1049.84     1210.03    114.96 o 
   4   1  16     3716.30     3922.91    189.30 o 
   5   1  16      348.49      449.76     88.03 o 
   6   1  16      339.59      499.12     89.26 o 
   7   1  16      773.48     1032.94    116.51 o 
   8   1  16     2513.05     2653.13    299.79 o 
  -8   2  16     3155.19     3410.26    186.57 o 
  -7   2  16      549.85      517.41     91.78 o 
  -6   2  16     5729.52     5769.22    236.87 o 
  -5   2  16       66.12       16.85     51.82 o 
  -4   2  16     3272.83     3098.88    167.61 o 
  -3   2  16      115.07      133.12     65.61 o 
  -2   2  16     1664.17     1690.81    128.16 o 
  -1   2  16      206.18      273.95     85.78 o 
   0   2  16     1851.13     2066.45    139.25 o 
   1   2  16      185.08      187.29     66.64 o 
   2   2  16     1786.63     2062.10    138.86 o 
   3   2  16      116.33       68.49     60.40 o 
   4   2  16     3273.53     3306.12    172.45 o 
   5   2  16       82.41      127.50     61.52 o 
   6   2  16     5438.33     5934.00    243.22 o 
   7   2  16      521.90      541.50    108.45 o 
   8   2  16     3113.23     3360.17    189.89 o 
  -8   3  16     3662.32     3900.78    199.78 o 
  -7   3  16      279.91      284.82     82.18 o 
  -6   3  16        4.04       81.80     69.90 o 
  -5   3  16     1237.55     1407.72    243.40 o 
  -4   3  16     2043.63     2176.51    144.58 o 
  -3   3  16      300.60      319.99     78.40 o 
  -2   3  16       41.96       47.99     62.91 o 
  -1   3  16     1092.33     1244.17    113.07 o 
   0   3  16      603.31      426.21     81.71 o 
   1   3  16     1065.61     1193.33    112.84 o 
   2   3  16       38.35       93.84     58.42 o 
   3   3  16      298.81      198.28     71.64 o 
   4   3  16     2083.62     1948.73    140.17 o 
   5   3  16     1189.67     1352.29    123.73 o 
   6   3  16        3.99       14.87     62.34 o 
   7   3  16      302.73      433.65     89.63 o 
   8   3  16     3714.47     3957.03    203.02 o 
  -7   4  16      383.13      315.88     82.26 o 
  -6   4  16     9399.00     9363.25    778.77 o 
  -5   4  16      916.81      920.52    106.54 o 
  -4   4  16     1284.34     1445.94    328.56 o 
  -3   4  16      952.47     1022.80    107.94 o 
  -2   4  16    22513.63    22429.40    693.56 o 
  -1   4  16     1686.20     1712.22    132.22 o 
   0   4  16     2936.88     2910.62    159.65 o 
   1   4  16     1738.45     1883.86    136.89 o 
   2   4  16    22833.30    22735.13    549.82 o 
   3   4  16      904.43      870.24    104.50 o 
   4   4  16     1226.63     1198.04    234.71 o 
   5   4  16      889.91      823.22    105.72 o 
   6   4  16     9274.10     9432.80    317.02 o 
   7   4  16      383.00      304.03     79.65 o 
  -7   5  16     1607.72     1688.81    209.30 o 
  -6   5  16        1.56      310.51    119.88 o 
  -5   5  16      254.00      338.05    124.12 o 
  -4   5  16     1415.92     1266.80    177.10 o 
  -3   5  16      579.48      729.51    147.00 o 
  -2   5  16       71.24       73.29     83.88 o 
  -1   5  16       80.44      129.11     63.71 o 
   0   5  16        7.54       -6.76     50.41 o 
   1   5  16       73.65       96.33    138.52 o 
   2   5  16       69.31       59.83     56.36 o 
   3   5  16      601.23      681.61     96.02 o 
   4   5  16     1372.80     1411.80    125.05 o 
   5   5  16      255.85      269.17    102.52 o 
   6   5  16        2.87      -10.79     56.50 o 
   7   5  16     1550.85     1428.46    131.09 o 
  -6   6  16     3554.28     3763.55    284.35 o 
  -5   6  16      959.68      793.93    160.57 o 
  -4   6  16     4515.88     4742.59    315.33 o 
  -3   6  16      750.73      887.54    159.29 o 
  -2   6  16     1019.94     1286.23    174.97 o 
  -1   6  16     1459.58     1185.46    172.86 o 
   0   6  16     4953.40     4616.57    304.32 o 
   1   6  16     1460.98     1312.57    180.49 o 
   2   6  16      967.33      825.29    154.21 o 
   3   6  16      757.07      664.70    144.46 o 
   4   6  16     4195.37     3992.28    292.43 o 
   5   6  16      923.94      926.73    116.80 o 
   6   6  16     3527.51     3853.04    163.99 o 
  -5   7  16      944.05     1185.39    180.05 o 
  -4   7  16     1331.28     1405.76    126.29 o 
  -3   7  16      222.53      281.14     78.35 o 
  -2   7  16      669.77      757.91    104.48 o 
  -1   7  16      213.74      200.30     75.91 o 
   0   7  16      377.04      290.34     79.22 o 
   1   7  16      178.87      180.80     73.72 o 
   2   7  16      676.94      605.63    119.47 o 
   3   7  16      208.10      225.94     76.97 o 
   4   7  16     1306.32     1269.57    228.78 o 
   5   7  16      973.93      984.47    121.29 o 
  -3   8  16      596.63      694.84    103.58 o 
  -2   8  16     7944.63     7717.69    287.07 o 
  -1   8  16      786.93      917.78    116.74 o 
   0   8  16     3513.91     3688.16    281.17 o 
   1   8  16      744.29      861.43    198.48 o 
   2   8  16     8273.92     8099.32    299.51 o 
   3   8  16      554.60      568.06    102.31 o 
   1   0  17      667.29      572.66     93.84 o 
   2   0  17      124.94      142.79     70.96 o 
   3   0  17      478.09      617.24    100.65 o 
   4   0  17      180.01      257.18     76.39 o 
   5   0  17       94.79      162.35     71.98 o 
   6   0  17      107.49       79.58    114.16 o 
  -6   1  17       59.37       40.75     64.25 o 
  -5   1  17     5005.01     5489.68    233.24 o 
  -4   1  17      440.98      462.52    104.21 o 
  -3   1  17     7213.50     7549.24    276.54 o 
  -2   1  17      225.20       96.69     66.92 o 
  -1   1  17     5431.91     5492.68    232.98 o 
   0   1  17      655.63      580.42     97.49 o 
   1   1  17     5949.22     6022.24    239.64 o 
   2   1  17      198.51      154.18    104.63 o 
   3   1  17     6758.72     7246.58    274.63 o 
   4   1  17      454.45      413.91     89.69 o 
   5   1  17     5088.68     5098.45    229.41 o 
   6   1  17       70.97       16.47    107.60 o 
  -6   2  17      779.50      633.69    103.31 o 
  -5   2  17      182.38      132.34     69.92 o 
  -4   2  17      297.83      279.42     79.24 o 
  -3   2  17     1295.80     1307.11    123.80 o 
  -2   2  17      691.30      757.73    155.48 o 
  -1   2  17     1529.39     1480.81    128.52 o 
   0   2  17       34.70       62.03     62.25 o 
   1   2  17     1581.10     1557.85    132.72 o 
   2   2  17      714.61      745.36    104.84 o 
   3   2  17     1274.12     1418.66    129.81 o 
   4   2  17      300.79      401.44     90.74 o 
   5   2  17      171.75      209.27     77.88 o 
   6   2  17      800.14      919.00    114.87 o 
  -6   3  17      474.13      534.11     98.73 o 
  -5   3  17     4268.74     4480.05    214.09 o 
  -4   3  17      967.72      887.10    113.51 o 
  -3   3  17     6268.80     6583.41    612.55 o 
  -2   3  17      721.19      694.75    100.01 o 
  -1   3  17     6438.25     6490.36    253.34 o 
   0   3  17     1117.33      930.48    111.35 o 
   1   3  17     6515.09     6663.26    273.43 o 
   2   3  17      748.11      762.22    106.42 o 
   3   3  17     6474.04     6841.09    261.46 o 
   4   3  17     1032.77     1006.17    116.62 o 
   5   3  17     4361.27     4662.16    219.61 o 
   6   3  17      459.76      565.78     98.39 o 
  -5   4  17      311.67      265.18    121.37 o 
  -4   4  17     1011.43     1120.58    119.53 o 
  -3   4  17      651.92      673.09    107.82 o 
  -2   4  17      113.16      114.97     68.39 o 
  -1   4  17      349.07      324.87     80.94 o 
   0   4  17     1134.31     1162.79    118.28 o 
   1   4  17      336.48      388.37     87.00 o 
   2   4  17      114.68      137.07     83.45 o 
   3   4  17      647.65      823.82    108.55 o 
   4   4  17     1056.47     1069.57    118.45 o 
   5   4  17      298.95      219.83     77.80 o 
  -4   5  17      386.76      393.98    129.21 o 
  -3   5  17     6749.09     7149.89    391.71 o 
  -2   5  17       98.34       39.82     92.35 o 
  -1   5  17     6327.59     7178.01    401.02 o 
   0   5  17      203.14      299.92    123.70 o 
   1   5  17     6592.97     7456.63    274.44 o 
   2   5  17       95.82       -1.29     66.90 o 
   3   5  17     5951.71     6479.20    257.61 o 
   4   5  17      379.20      223.56    120.95 o 
  -3   6  17     1127.53     1166.77    183.45 o 
  -2   6  17     1678.26     1876.09    219.47 o 
  -1   6  17      227.17      241.89    112.68 o 
   0   6  17       47.34       91.50    108.45 o 
   1   6  17      222.91       59.73    102.94 o 
   2   6  17     1676.44     1870.59    216.93 o 
   3   6  17     1173.75     1235.41    189.38 o 
   0   0  18     1216.52     1059.59    174.13 o 
   1   0  18      807.27      914.79    115.93 o 
   2   0  18      882.82      810.37    111.24 o 
   3   0  18      176.30      377.33     97.43 o 
  -3   1  18      603.00      728.76    109.26 o 
  -2   1  18      385.70      335.78     87.34 o 
  -1   1  18      352.81      479.22     94.84 o 
   0   1  18        1.27       -4.29     72.23 o 
   1   1  18      347.55      357.10    141.49 o 
   2   1  18      384.66      391.24     93.61 o 
   3   1  18      602.34      650.66    117.14 o 
  -2   2  18     2851.20     3291.85    186.41 o 
  -1   2  18     1462.84     1421.11    135.09 o 
   0   2  18    16542.58    17098.02    761.96 o 
   1   2  18     1487.50     1333.02    133.71 o 
   2   2  18     2838.56     3127.49    186.45 o 
  -1   3  18      368.45      340.24     85.76 o 
   0   3  18       12.98      -24.10     61.94 o 
   1   3  18      367.82      319.61     84.07 o 
                                                 
